# Supplementary material for: Unraveling the Self-Assembly of the Pseudomonas aeruginosa XcpQ Secretin Periplasmic Domain Provides New Molecular Insights into Type II Secretion System Secreton Architecture and Dynamics
Source: mBio. 2017 Oct 17;8(5):e01185-17. doi: 10.1128/mBio.01185-17 (PMC5646246; doi:10.1128/mBio.01185-17)
Supplement: TEXT S2 [file mbo005173532s2.txt]

HEADER    XcpQN012-dodecamer-model                       26-APR-56   GERT
COMPND    DUMMY
SOURCE    G. VRIENDS IMAGINATION
AUTHOR    G. VRIEND
CRYST1 1000.000 1000.000 1000.000  90.00  90.00  90.00 P 1
REMARK  0 PDB file renumbered with the WHAT IF option RENUMB.
ATOM      1  N   ALA B   1      82.171 -39.897  19.864  1.00 44.35           N
ATOM      2  CA  ALA B   1      82.245 -38.461  20.121  1.00 44.00           C
ATOM      3  C   ALA B   1      82.209 -37.641  18.835  1.00 44.64           C
ATOM      4  O   ALA B   1      82.447 -38.166  17.746  1.00 43.81           O
ATOM      5  CB  ALA B   1      83.521 -38.138  20.892  1.00 44.84           C
ATOM      6  N   PHE B   2      81.927 -36.344  18.973  1.00 40.31           N
ATOM      7  CA  PHE B   2      81.947 -35.412  17.843  1.00 39.58           C
ATOM      8  C   PHE B   2      83.420 -35.113  17.539  1.00 43.45           C
ATOM      9  O   PHE B   2      84.150 -34.740  18.445  1.00 42.49           O
ATOM     10  CB  PHE B   2      81.197 -34.116  18.159  1.00 40.74           C
ATOM     11  CG  PHE B   2      79.709 -34.301  18.061  1.00 42.06           C
ATOM     12  CD1 PHE B   2      79.082 -34.331  16.829  1.00 44.67           C
ATOM     13  CD2 PHE B   2      78.952 -34.571  19.192  1.00 43.74           C
ATOM     14  CE1 PHE B   2      77.721 -34.611  16.725  1.00 45.49           C
ATOM     15  CE2 PHE B   2      77.582 -34.832  19.088  1.00 45.64           C
ATOM     16  CZ  PHE B   2      76.977 -34.834  17.857  1.00 43.79           C
ATOM     17  N   VAL B   3      83.856 -35.338  16.304  1.00 40.24           N
ATOM     18  CA  VAL B   3      85.255 -35.178  15.910  1.00 41.07           C
ATOM     19  C   VAL B   3      85.377 -33.927  15.052  1.00 44.35           C
ATOM     20  O   VAL B   3      84.739 -33.878  14.003  1.00 41.99           O
ATOM     21  CB  VAL B   3      85.772 -36.437  15.144  1.00 45.95           C
ATOM     22  CG1 VAL B   3      87.280 -36.346  14.879  1.00 46.27           C
ATOM     23  CG2 VAL B   3      85.456 -37.722  15.912  1.00 46.12           C
ATOM     24  N   PRO B   4      86.216 -32.925  15.429  1.00 42.52           N
ATOM     25  CA  PRO B   4      86.398 -31.751  14.561  1.00 41.82           C
ATOM     26  C   PRO B   4      86.698 -32.118  13.098  1.00 42.11           C
ATOM     27  O   PRO B   4      87.379 -33.108  12.853  1.00 41.11           O
ATOM     28  CB  PRO B   4      87.571 -31.027  15.221  1.00 43.96           C
ATOM     29  CG  PRO B   4      87.434 -31.365  16.660  1.00 48.52           C
ATOM     30  CD  PRO B   4      87.036 -32.804  16.653  1.00 44.50           C
ATOM     31  N   ALA B   5      86.142 -31.356  12.137  1.00 37.03           N
ATOM     32  CA  ALA B   5      86.296 -31.604  10.699  1.00 39.18           C
ATOM     33  C   ALA B   5      86.504 -30.301   9.904  1.00 78.71           C
ATOM     34  O   ALA B   5      86.037 -29.227  10.298  1.00 50.01           O
ATOM     35  CB  ALA B   5      85.068 -32.338  10.172  1.00 39.48           C
ATOM     36  N   ALA B   6      83.774 -23.819  12.683  1.00 39.99           N
ATOM     37  CA  ALA B   6      83.772 -25.031  13.515  1.00 39.53           C
ATOM     38  C   ALA B   6      82.715 -26.022  13.022  1.00 43.32           C
ATOM     39  O   ALA B   6      81.516 -25.738  13.076  1.00 42.81           O
ATOM     40  CB  ALA B   6      83.536 -24.694  14.985  1.00 39.99           C
ATOM     41  N   HIS B   7      83.177 -27.161  12.482  1.00 39.92           N
ATOM     42  CA  HIS B   7      82.321 -28.239  11.993  1.00 38.38           C
ATOM     43  C   HIS B   7      82.757 -29.548  12.636  1.00 39.37           C
ATOM     44  O   HIS B   7      83.880 -29.650  13.137  1.00 36.79           O
ATOM     45  CB  HIS B   7      82.388 -28.367  10.469  1.00 39.30           C
ATOM     46  CG  HIS B   7      81.640 -27.306   9.736  1.00 43.52           C
ATOM     47  ND1 HIS B   7      82.068 -25.993   9.733  1.00 45.68           N
ATOM     48  CD2 HIS B   7      80.527 -27.401   8.971  1.00 45.63           C
ATOM     49  CE1 HIS B   7      81.195 -25.324   8.994  1.00 44.86           C
ATOM     50  NE2 HIS B   7      80.257 -26.137   8.501  1.00 45.23           N
ATOM     51  N   TRP B   8      81.851 -30.543  12.646  1.00 35.27           N
ATOM     52  CA  TRP B   8      82.133 -31.866  13.225  1.00 33.37           C
ATOM     53  C   TRP B   8      81.498 -32.984  12.446  1.00 35.74           C
ATOM     54  O   TRP B   8      80.512 -32.789  11.754  1.00 35.82           O
ATOM     55  CB  TRP B   8      81.589 -31.984  14.653  1.00 31.89           C
ATOM     56  CG  TRP B   8      82.121 -31.006  15.645  1.00 33.24           C
ATOM     57  CD1 TRP B   8      83.064 -31.234  16.605  1.00 36.21           C
ATOM     58  CD2 TRP B   8      81.629 -29.682  15.873  1.00 33.22           C
ATOM     59  NE1 TRP B   8      83.234 -30.111  17.372  1.00 36.29           N
ATOM     60  CE2 TRP B   8      82.345 -29.151  16.965  1.00 37.36           C
ATOM     61  CE3 TRP B   8      80.680 -28.875  15.230  1.00 34.66           C
ATOM     62  CZ2 TRP B   8      82.153 -27.844  17.416  1.00 37.07           C
ATOM     63  CZ3 TRP B   8      80.492 -27.578  15.673  1.00 36.27           C
ATOM     64  CH2 TRP B   8      81.212 -27.078  16.764  1.00 36.93           C
ATOM     65  N   THR B   9      81.997 -34.173  12.681  1.00 31.35           N
ATOM     66  CA  THR B   9      81.464 -35.429  12.178  1.00 32.05           C
ATOM     67  C   THR B   9      81.200 -36.277  13.411  1.00 36.80           C
ATOM     68  O   THR B   9      81.619 -35.893  14.506  1.00 37.46           O
ATOM     69  CB  THR B   9      82.457 -36.132  11.255  1.00 34.98           C
ATOM     70  OG1 THR B   9      83.711 -36.238  11.946  1.00 37.83           O
ATOM     71  CG2 THR B   9      82.590 -35.421   9.914  1.00 34.67           C
ATOM     72  N   ILE B  10      80.508 -37.391  13.248  1.00 34.51           N
ATOM     73  CA  ILE B  10      80.191 -38.262  14.386  1.00 36.10           C
ATOM     74  C   ILE B  10      79.974 -39.679  13.912  1.00 38.48           C
ATOM     75  O   ILE B  10      79.482 -39.882  12.816  1.00 36.35           O
ATOM     76  CB  ILE B  10      78.972 -37.715  15.216  1.00 40.21           C
ATOM     77  CG1 ILE B  10      78.598 -38.665  16.372  1.00 41.35           C
ATOM     78  CG2 ILE B  10      77.770 -37.434  14.332  1.00 42.34           C
ATOM     79  CD1 ILE B  10      77.840 -38.048  17.519  1.00 46.30           C
ATOM     80  N   ASN B  11      80.359 -40.673  14.705  1.00 38.30           N
ATOM     81  CA  ASN B  11      80.124 -42.084  14.374  1.00 38.47           C
ATOM     82  C   ASN B  11      80.005 -42.856  15.688  1.00 42.05           C
ATOM     83  O   ASN B  11      80.928 -43.540  16.132  1.00 41.31           O
ATOM     84  CB  ASN B  11      81.201 -42.646  13.437  1.00 41.59           C
ATOM     85  CG  ASN B  11      80.805 -43.954  12.792  1.00 63.50           C
ATOM     86  OD1 ASN B  11      79.878 -44.651  13.232  1.00 60.81           O
ATOM     87  ND2 ASN B  11      81.490 -44.321  11.722  1.00 57.64           N
ATOM     88  N   LEU B  12      78.862 -42.665  16.335  1.00 37.71           N
ATOM     89  CA  LEU B  12      78.557 -43.249  17.632  1.00 36.91           C
ATOM     90  C   LEU B  12      77.733 -44.474  17.396  1.00 40.94           C
ATOM     91  O   LEU B  12      76.728 -44.380  16.706  1.00 40.30           O
ATOM     92  CB  LEU B  12      77.786 -42.225  18.462  1.00 36.49           C
ATOM     93  CG  LEU B  12      77.463 -42.602  19.876  1.00 40.43           C
ATOM     94  CD1 LEU B  12      78.734 -42.869  20.672  1.00 41.98           C
ATOM     95  CD2 LEU B  12      76.650 -41.503  20.524  1.00 42.86           C
ATOM     96  N   LYS B  13      78.166 -45.630  17.916  1.00 39.72           N
ATOM     97  CA  LYS B  13      77.471 -46.902  17.712  1.00 40.55           C
ATOM     98  C   LYS B  13      77.124 -47.531  19.040  1.00 44.89           C
ATOM     99  O   LYS B  13      77.974 -47.597  19.922  1.00 44.79           O
ATOM    100  CB  LYS B  13      78.357 -47.865  16.916  1.00 44.07           C
ATOM    101  CG  LYS B  13      78.572 -47.439  15.488  1.00 55.94           C
ATOM    102  CD  LYS B  13      77.420 -47.897  14.594  1.00 65.36           C
ATOM    103  CE  LYS B  13      77.339 -47.109  13.321  1.00 70.79           C
ATOM    104  NZ  LYS B  13      78.525 -47.308  12.443  1.00 76.03           N
ATOM    105  N   ASP B  14      75.865 -47.957  19.179  1.00 41.88           N
ATOM    106  CA  ASP B  14      75.298 -48.649  20.338  1.00 42.76           C
ATOM    107  C   ASP B  14      75.619 -47.980  21.674  1.00 47.54           C
ATOM    108  O   ASP B  14      75.979 -48.644  22.653  1.00 48.55           O
ATOM    109  CB  ASP B  14      75.722 -50.127  20.312  1.00 45.14           C
ATOM    110  CG  ASP B  14      75.318 -50.811  19.030  1.00 60.39           C
ATOM    111  OD1 ASP B  14      74.113 -51.101  18.871  1.00 62.56           O
ATOM    112  OD2 ASP B  14      76.203 -51.049  18.177  1.00 68.17           O
ATOM    113  N   ALA B  15      75.504 -46.652  21.706  1.00 41.96           N
ATOM    114  CA  ALA B  15      75.783 -45.892  22.910  1.00 41.45           C
ATOM    115  C   ALA B  15      74.500 -45.606  23.663  1.00 42.99           C
ATOM    116  O   ALA B  15      73.429 -45.512  23.069  1.00 43.51           O
ATOM    117  CB  ALA B  15      76.477 -44.589  22.549  1.00 42.25           C
ATOM    118  N   ASP B  16      74.620 -45.435  24.962  1.00 36.96           N
ATOM    119  CA  ASP B  16      73.478 -45.061  25.780  1.00 36.84           C
ATOM    120  C   ASP B  16      73.026 -43.678  25.294  1.00 38.09           C
ATOM    121  O   ASP B  16      73.870 -42.840  24.951  1.00 36.08           O
ATOM    122  CB  ASP B  16      73.870 -44.987  27.266  1.00 39.33           C
ATOM    123  CG  ASP B  16      72.685 -44.952  28.200  1.00 57.18           C
ATOM    124  OD1 ASP B  16      71.859 -44.020  28.079  1.00 59.04           O
ATOM    125  OD2 ASP B  16      72.577 -45.856  29.054  1.00 63.78           O
ATOM    126  N   ILE B  17      71.713 -43.447  25.222  1.00 33.13           N
ATOM    127  CA  ILE B  17      71.193 -42.142  24.796  1.00 31.60           C
ATOM    128  C   ILE B  17      71.717 -41.031  25.712  1.00 33.54           C
ATOM    129  O   ILE B  17      71.936 -39.914  25.252  1.00 31.79           O
ATOM    130  CB  ILE B  17      69.643 -42.158  24.699  1.00 34.35           C
ATOM    131  CG1 ILE B  17      69.143 -40.939  23.895  1.00 34.39           C
ATOM    132  CG2 ILE B  17      68.987 -42.213  26.097  1.00 35.82           C
ATOM    133  CD1 ILE B  17      67.672 -41.018  23.553  1.00 39.19           C
ATOM    134  N   ARG B  18      71.953 -41.344  26.995  1.00 31.92           N
ATOM    135  CA  ARG B  18      72.502 -40.380  27.950  1.00 33.41           C
ATOM    136  C   ARG B  18      73.933 -39.938  27.625  1.00 39.25           C
ATOM    137  O   ARG B  18      74.285 -38.793  27.917  1.00 38.49           O
ATOM    138  CB  ARG B  18      72.345 -40.894  29.373  1.00 36.89           C
ATOM    139  CG  ARG B  18      70.861 -40.960  29.761  1.00 47.96           C
ATOM    140  CD  ARG B  18      70.611 -41.961  30.870  1.00 56.08           C
ATOM    141  NE  ARG B  18      69.219 -41.989  31.319  1.00 61.14           N
ATOM    142  CZ  ARG B  18      68.655 -41.129  32.156  1.00 68.95           C
ATOM    143  NH1 ARG B  18      69.351 -40.109  32.641  1.00 54.39           N
ATOM    144  NH2 ARG B  18      67.381 -41.268  32.495  1.00 55.43           N
ATOM    145  N   GLU B  19      74.732 -40.808  26.981  1.00 37.86           N
ATOM    146  CA  GLU B  19      76.071 -40.453  26.513  1.00 38.08           C
ATOM    147  C   GLU B  19      75.933 -39.503  25.339  1.00 39.60           C
ATOM    148  O   GLU B  19      76.607 -38.473  25.297  1.00 39.47           O
ATOM    149  CB  GLU B  19      76.883 -41.701  26.095  1.00 39.70           C
ATOM    150  CG  GLU B  19      78.224 -41.345  25.470  1.00 56.30           C
ATOM    151  CD  GLU B  19      79.198 -42.502  25.342  1.00 96.52           C
ATOM    152  OE1 GLU B  19      79.373 -43.226  26.347  1.00112.89           O
ATOM    153  OE2 GLU B  19      79.786 -42.685  24.253  1.00 88.56           O
ATOM    154  N   PHE B  20      75.031 -39.818  24.404  1.00 34.81           N
ATOM    155  CA  PHE B  20      74.802 -38.926  23.268  1.00 33.17           C
ATOM    156  C   PHE B  20      74.375 -37.524  23.736  1.00 33.86           C
ATOM    157  O   PHE B  20      74.881 -36.539  23.211  1.00 33.05           O
ATOM    158  CB  PHE B  20      73.787 -39.533  22.299  1.00 34.36           C
ATOM    159  CG  PHE B  20      73.434 -38.608  21.158  1.00 34.46           C
ATOM    160  CD1 PHE B  20      74.365 -38.312  20.165  1.00 37.45           C
ATOM    161  CD2 PHE B  20      72.197 -37.982  21.109  1.00 33.30           C
ATOM    162  CE1 PHE B  20      74.045 -37.432  19.123  1.00 37.73           C
ATOM    163  CE2 PHE B  20      71.885 -37.095  20.085  1.00 36.11           C
ATOM    164  CZ  PHE B  20      72.800 -36.837  19.087  1.00 34.91           C
ATOM    165  N   ILE B  21      73.511 -37.440  24.751  1.00 30.94           N
ATOM    166  CA  ILE B  21      73.062 -36.144  25.314  1.00 30.82           C
ATOM    167  C   ILE B  21      74.248 -35.359  25.903  1.00 35.89           C
ATOM    168  O   ILE B  21      74.372 -34.158  25.650  1.00 35.29           O
ATOM    169  CB  ILE B  21      71.930 -36.368  26.355  1.00 32.86           C
ATOM    170  CG1 ILE B  21      70.646 -36.869  25.646  1.00 32.90           C
ATOM    171  CG2 ILE B  21      71.649 -35.086  27.146  1.00 32.32           C
ATOM    172  CD1 ILE B  21      69.631 -37.667  26.610  1.00 41.22           C
ATOM    173  N   ASP B  22      75.105 -36.044  26.685  1.00 34.25           N
ATOM    174  CA  ASP B  22      76.320 -35.447  27.272  1.00 34.51           C
ATOM    175  C   ASP B  22      77.259 -34.930  26.183  1.00 35.65           C
ATOM    176  O   ASP B  22      77.798 -33.832  26.322  1.00 33.67           O
ATOM    177  CB  ASP B  22      77.090 -36.473  28.126  1.00 37.26           C
ATOM    178  CG  ASP B  22      76.469 -36.819  29.457  1.00 55.60           C
ATOM    179  OD1 ASP B  22      75.640 -36.026  29.952  1.00 57.87           O
ATOM    180  OD2 ASP B  22      76.871 -37.846  30.048  1.00 67.54           O
ATOM    181  N   GLN B  23      77.447 -35.694  25.101  1.00 30.85           N
ATOM    182  CA  GLN B  23      78.298 -35.227  23.998  1.00 30.29           C
ATOM    183  C   GLN B  23      77.708 -33.972  23.354  1.00 36.09           C
ATOM    184  O   GLN B  23      78.454 -33.061  22.997  1.00 35.27           O
ATOM    185  CB  GLN B  23      78.469 -36.318  22.931  1.00 30.78           C
ATOM    186  CG  GLN B  23      79.362 -37.483  23.342  1.00 47.17           C
ATOM    187  CD  GLN B  23      80.779 -37.097  23.685  1.00 67.53           C
ATOM    188  OE1 GLN B  23      81.310 -37.527  24.709  1.00 59.46           O
ATOM    189  NE2 GLN B  23      81.441 -36.278  22.855  1.00 62.40           N
ATOM    190  N   ILE B  24      76.367 -33.922  23.186  1.00 33.21           N
ATOM    191  CA  ILE B  24      75.743 -32.741  22.581  1.00 32.55           C
ATOM    192  C   ILE B  24      75.954 -31.536  23.509  1.00 36.85           C
ATOM    193  O   ILE B  24      76.137 -30.415  23.026  1.00 37.87           O
ATOM    194  CB  ILE B  24      74.239 -32.986  22.238  1.00 34.64           C
ATOM    195  CG1 ILE B  24      74.086 -33.994  21.066  1.00 33.81           C
ATOM    196  CG2 ILE B  24      73.523 -31.663  21.891  1.00 36.68           C
ATOM    197  CD1 ILE B  24      74.478 -33.474  19.661  1.00 38.96           C
ATOM    198  N   SER B  25      75.926 -31.758  24.828  1.00 31.50           N
ATOM    199  CA  SER B  25      76.173 -30.687  25.793  1.00 32.39           C
ATOM    200  C   SER B  25      77.606 -30.204  25.717  1.00 39.06           C
ATOM    201  O   SER B  25      77.822 -29.004  25.798  1.00 40.46           O
ATOM    202  CB  SER B  25      75.901 -31.136  27.224  1.00 33.81           C
ATOM    203  OG  SER B  25      74.537 -31.453  27.387  1.00 41.49           O
ATOM    204  N   GLU B  26      78.581 -31.120  25.554  1.00 37.69           N
ATOM    205  CA  GLU B  26      79.999 -30.747  25.443  1.00 37.50           C
ATOM    206  C   GLU B  26      80.262 -29.884  24.224  1.00 43.26           C
ATOM    207  O   GLU B  26      80.996 -28.901  24.338  1.00 45.78           O
ATOM    208  CB  GLU B  26      80.912 -31.982  25.436  1.00 38.98           C
ATOM    209  N   ILE B  27      79.638 -30.174  23.098  1.00 38.80           N
ATOM    210  CA  ILE B  27      79.821 -29.371  21.885  1.00 38.44           C
ATOM    211  C   ILE B  27      79.004 -28.087  21.902  1.00 41.13           C
ATOM    212  O   ILE B  27      79.502 -27.051  21.464  1.00 40.12           O
ATOM    213  CB  ILE B  27      79.483 -30.238  20.630  1.00 42.19           C
ATOM    214  CG1 ILE B  27      80.475 -31.404  20.486  1.00 43.44           C
ATOM    215  CG2 ILE B  27      79.411 -29.410  19.334  1.00 43.24           C
ATOM    216  CD1 ILE B  27      81.913 -31.035  20.344  1.00 56.50           C
ATOM    217  N   THR B  28      77.737 -28.153  22.314  1.00 38.27           N
ATOM    218  CA  THR B  28      76.854 -26.991  22.239  1.00 38.21           C
ATOM    219  C   THR B  28      76.962 -26.083  23.445  1.00 45.16           C
ATOM    220  O   THR B  28      76.539 -24.927  23.388  1.00 44.84           O
ATOM    221  CB  THR B  28      75.399 -27.447  22.016  1.00 42.61           C
ATOM    222  OG1 THR B  28      74.932 -28.104  23.193  1.00 39.05           O
ATOM    223  CG2 THR B  28      75.228 -28.337  20.751  1.00 36.73           C
ATOM    224  N   GLY B  29      77.442 -26.629  24.550  1.00 43.47           N
ATOM    225  CA  GLY B  29      77.492 -25.905  25.804  1.00 44.08           C
ATOM    226  C   GLY B  29      76.137 -25.815  26.480  1.00 50.97           C
ATOM    227  O   GLY B  29      76.032 -25.257  27.579  1.00 50.43           O
ATOM    228  N   GLU B  30      75.086 -26.385  25.851  1.00 48.84           N
ATOM    229  CA  GLU B  30      73.740 -26.384  26.406  1.00 49.17           C
ATOM    230  C   GLU B  30      73.706 -27.443  27.502  1.00 52.04           C
ATOM    231  O   GLU B  30      74.223 -28.538  27.306  1.00 51.11           O
ATOM    232  CB  GLU B  30      72.698 -26.706  25.301  1.00 50.64           C
ATOM    233  N   THR B  31      73.148 -27.106  28.662  1.00 48.49           N
ATOM    234  CA  THR B  31      73.017 -28.029  29.784  1.00 48.45           C
ATOM    235  C   THR B  31      71.565 -28.552  29.808  1.00 48.10           C
ATOM    236  O   THR B  31      70.624 -27.760  29.720  1.00 47.42           O
ATOM    237  CB  THR B  31      73.379 -27.317  31.090  1.00 65.72           C
ATOM    238  OG1 THR B  31      74.639 -26.660  30.931  1.00 69.62           O
ATOM    239  CG2 THR B  31      73.444 -28.273  32.270  1.00 65.99           C
ATOM    240  N   PHE B  32      71.391 -29.872  29.923  1.00 41.27           N
ATOM    241  CA  PHE B  32      70.081 -30.509  29.967  1.00 39.20           C
ATOM    242  C   PHE B  32      69.910 -31.291  31.282  1.00 42.04           C
ATOM    243  O   PHE B  32      70.860 -31.903  31.744  1.00 42.06           O
ATOM    244  CB  PHE B  32      69.935 -31.523  28.831  1.00 40.05           C
ATOM    245  CG  PHE B  32      70.170 -30.978  27.444  1.00 41.11           C
ATOM    246  CD1 PHE B  32      69.244 -30.131  26.841  1.00 43.59           C
ATOM    247  CD2 PHE B  32      71.315 -31.301  26.746  1.00 41.93           C
ATOM    248  CE1 PHE B  32      69.476 -29.625  25.553  1.00 43.75           C
ATOM    249  CE2 PHE B  32      71.539 -30.800  25.466  1.00 45.05           C
ATOM    250  CZ  PHE B  32      70.639 -29.940  24.888  1.00 42.51           C
ATOM    251  N   VAL B  33      68.702 -31.348  31.837  1.00 37.64           N
ATOM    252  CA  VAL B  33      68.374 -32.258  32.949  1.00 37.81           C
ATOM    253  C   VAL B  33      67.635 -33.389  32.242  1.00 41.49           C
ATOM    254  O   VAL B  33      66.716 -33.115  31.486  1.00 41.87           O
ATOM    255  CB  VAL B  33      67.523 -31.634  34.080  1.00 41.79           C
ATOM    256  CG1 VAL B  33      67.102 -32.701  35.083  1.00 41.77           C
ATOM    257  CG2 VAL B  33      68.298 -30.537  34.784  1.00 41.78           C
ATOM    258  N   VAL B  34      68.063 -34.627  32.406  1.00 38.51           N
ATOM    259  CA  VAL B  34      67.457 -35.754  31.710  1.00 39.57           C
ATOM    260  C   VAL B  34      66.464 -36.439  32.643  1.00 44.85           C
ATOM    261  O   VAL B  34      66.898 -36.958  33.666  1.00 45.04           O
ATOM    262  CB  VAL B  34      68.572 -36.703  31.221  1.00 43.22           C
ATOM    263  CG1 VAL B  34      67.997 -37.944  30.579  1.00 42.60           C
ATOM    264  CG2 VAL B  34      69.487 -35.978  30.246  1.00 43.17           C
ATOM    265  N   ASP B  35      65.134 -36.434  32.305  1.00 40.27           N
ATOM    266  CA  ASP B  35      64.102 -37.066  33.141  1.00 38.21           C
ATOM    267  C   ASP B  35      64.509 -38.523  33.447  1.00 41.54           C
ATOM    268  O   ASP B  35      65.005 -39.208  32.542  1.00 40.57           O
ATOM    269  CB  ASP B  35      62.741 -37.017  32.422  1.00 39.39           C
ATOM    270  CG  ASP B  35      61.584 -37.618  33.185  1.00 41.59           C
ATOM    271  OD1 ASP B  35      61.393 -38.832  33.099  1.00 42.39           O
ATOM    272  OD2 ASP B  35      60.826 -36.860  33.798  1.00 51.78           O
ATOM    273  N   PRO B  36      64.285 -39.031  34.686  1.00 38.68           N
ATOM    274  CA  PRO B  36      64.683 -40.422  35.000  1.00 38.68           C
ATOM    275  C   PRO B  36      64.222 -41.505  34.022  1.00 42.74           C
ATOM    276  O   PRO B  36      64.900 -42.512  33.874  1.00 41.20           O
ATOM    277  CB  PRO B  36      64.117 -40.665  36.398  1.00 40.86           C
ATOM    278  CG  PRO B  36      63.910 -39.308  36.981  1.00 45.68           C
ATOM    279  CD  PRO B  36      63.745 -38.333  35.870  1.00 40.85           C
ATOM    280  N   ARG B  37      63.073 -41.301  33.353  1.00 41.44           N
ATOM    281  CA  ARG B  37      62.508 -42.267  32.402  1.00 41.78           C
ATOM    282  C   ARG B  37      63.194 -42.279  31.027  1.00 46.19           C
ATOM    283  O   ARG B  37      62.898 -43.188  30.242  1.00 46.87           O
ATOM    284  CB  ARG B  37      61.005 -42.004  32.178  1.00 43.90           C
ATOM    285  CG  ARG B  37      60.109 -42.204  33.382  1.00 54.59           C
ATOM    286  CD  ARG B  37      58.745 -41.607  33.113  1.00 53.40           C
ATOM    287  NE  ARG B  37      58.771 -40.145  33.193  1.00 52.36           N
ATOM    288  CZ  ARG B  37      57.716 -39.349  33.004  1.00 61.51           C
ATOM    289  NH1 ARG B  37      56.527 -39.863  32.706  1.00 51.15           N
ATOM    290  NH2 ARG B  37      57.842 -38.034  33.114  1.00 39.88           N
ATOM    291  N   VAL B  38      64.091 -41.298  30.709  1.00 41.35           N
ATOM    292  CA  VAL B  38      64.773 -41.253  29.406  1.00 41.68           C
ATOM    293  C   VAL B  38      65.804 -42.386  29.363  1.00 46.21           C
ATOM    294  O   VAL B  38      66.732 -42.403  30.154  1.00 45.56           O
ATOM    295  CB  VAL B  38      65.431 -39.882  29.097  1.00 45.73           C
ATOM    296  CG1 VAL B  38      66.119 -39.890  27.727  1.00 45.81           C
ATOM    297  CG2 VAL B  38      64.414 -38.755  29.159  1.00 45.44           C
ATOM    298  N   LYS B  39      65.628 -43.326  28.441  1.00 42.83           N
ATOM    299  CA  LYS B  39      66.478 -44.506  28.321  1.00 42.73           C
ATOM    300  C   LYS B  39      66.539 -44.945  26.870  1.00 46.02           C
ATOM    301  O   LYS B  39      65.764 -44.460  26.061  1.00 47.58           O
ATOM    302  CB  LYS B  39      65.923 -45.651  29.198  1.00 45.52           C
ATOM    303  N   GLY B  40      67.486 -45.826  26.549  1.00 42.17           N
ATOM    304  CA  GLY B  40      67.647 -46.346  25.198  1.00 41.61           C
ATOM    305  C   GLY B  40      69.074 -46.351  24.697  1.00 44.79           C
ATOM    306  O   GLY B  40      69.938 -45.647  25.225  1.00 44.32           O
ATOM    307  N   GLN B  41      69.296 -47.143  23.642  1.00 41.99           N
ATOM    308  CA  GLN B  41      70.566 -47.292  22.942  1.00 41.99           C
ATOM    309  C   GLN B  41      70.444 -46.577  21.591  1.00 43.61           C
ATOM    310  O   GLN B  41      69.425 -46.716  20.923  1.00 44.22           O
ATOM    311  CB  GLN B  41      70.875 -48.772  22.674  1.00 43.15           C
ATOM    312  CG  GLN B  41      71.270 -49.639  23.859  1.00 64.65           C
ATOM    313  CD  GLN B  41      72.425 -49.090  24.649  1.00 84.23           C
ATOM    314  OE1 GLN B  41      73.586 -49.224  24.261  1.00 83.19           O
ATOM    315  NE2 GLN B  41      72.136 -48.473  25.775  1.00 71.54           N
ATOM    316  N   VAL B  42      71.457 -45.792  21.226  1.00 37.18           N
ATOM    317  CA  VAL B  42      71.468 -45.055  19.968  1.00 34.98           C
ATOM    318  C   VAL B  42      72.738 -45.272  19.179  1.00 37.70           C
ATOM    319  O   VAL B  42      73.817 -45.517  19.740  1.00 36.43           O
ATOM    320  CB  VAL B  42      71.187 -43.545  20.187  1.00 36.47           C
ATOM    321  CG1 VAL B  42      69.889 -43.355  20.976  1.00 35.56           C
ATOM    322  CG2 VAL B  42      72.349 -42.831  20.870  1.00 35.29           C
ATOM    323  N   SER B  43      72.588 -45.195  17.857  1.00 33.32           N
ATOM    324  CA  SER B  43      73.688 -45.188  16.912  1.00 34.30           C
ATOM    325  C   SER B  43      73.457 -43.917  16.072  1.00 37.72           C
ATOM    326  O   SER B  43      72.371 -43.733  15.518  1.00 38.72           O
ATOM    327  CB  SER B  43      73.706 -46.455  16.061  1.00 39.83           C
ATOM    328  OG  SER B  43      73.908 -47.609  16.867  1.00 46.78           O
ATOM    329  N   VAL B  44      74.436 -43.005  16.060  1.00 31.18           N
ATOM    330  CA  VAL B  44      74.336 -41.711  15.391  1.00 29.92           C
ATOM    331  C   VAL B  44      75.547 -41.544  14.517  1.00 35.55           C
ATOM    332  O   VAL B  44      76.673 -41.607  15.014  1.00 35.36           O
ATOM    333  CB  VAL B  44      74.222 -40.579  16.425  1.00 32.08           C
ATOM    334  CG1 VAL B  44      74.002 -39.233  15.742  1.00 31.78           C
ATOM    335  CG2 VAL B  44      73.109 -40.877  17.415  1.00 31.23           C
ATOM    336  N   VAL B  45      75.314 -41.295  13.227  1.00 32.30           N
ATOM    337  CA  VAL B  45      76.372 -41.243  12.227  1.00 32.10           C
ATOM    338  C   VAL B  45      76.210 -40.087  11.265  1.00 36.25           C
ATOM    339  O   VAL B  45      75.130 -39.897  10.715  1.00 33.49           O
ATOM    340  CB  VAL B  45      76.387 -42.592  11.471  1.00 36.59           C
ATOM    341  CG1 VAL B  45      77.389 -42.598  10.315  1.00 36.89           C
ATOM    342  CG2 VAL B  45      76.639 -43.752  12.422  1.00 36.98           C
ATOM    343  N   SER B  46      77.289 -39.298  11.086  1.00 34.09           N
ATOM    344  CA  SER B  46      77.364 -38.246  10.084  1.00 34.08           C
ATOM    345  C   SER B  46      78.787 -38.222   9.555  1.00 39.23           C
ATOM    346  O   SER B  46      79.704 -37.886  10.309  1.00 38.03           O
ATOM    347  CB  SER B  46      76.980 -36.888  10.660  1.00 37.08           C
ATOM    348  OG  SER B  46      76.924 -35.876   9.664  1.00 34.03           O
ATOM    349  N   LYS B  47      78.970 -38.642   8.293  1.00 37.13           N
ATOM    350  CA  LYS B  47      80.254 -38.592   7.596  1.00 38.71           C
ATOM    351  C   LYS B  47      80.410 -37.164   7.016  1.00 44.10           C
ATOM    352  O   LYS B  47      81.532 -36.689   6.848  1.00 45.03           O
ATOM    353  CB  LYS B  47      80.347 -39.675   6.495  1.00 41.05           C
ATOM    354  N   ALA B  48      79.281 -36.471   6.781  1.00 38.44           N
ATOM    355  CA  ALA B  48      79.243 -35.075   6.378  1.00 38.09           C
ATOM    356  C   ALA B  48      79.590 -34.192   7.574  1.00 39.85           C
ATOM    357  O   ALA B  48      79.181 -34.481   8.709  1.00 39.69           O
ATOM    358  CB  ALA B  48      77.843 -34.713   5.917  1.00 39.27           C
ATOM    359  N   GLN B  49      80.262 -33.078   7.318  1.00 33.34           N
ATOM    360  CA  GLN B  49      80.624 -32.200   8.415  1.00 32.27           C
ATOM    361  C   GLN B  49      79.441 -31.308   8.732  1.00 32.63           C
ATOM    362  O   GLN B  49      78.783 -30.814   7.829  1.00 28.89           O
ATOM    363  CB  GLN B  49      81.930 -31.430   8.150  1.00 33.20           C
ATOM    364  CG  GLN B  49      81.873 -30.309   7.130  1.00 46.70           C
ATOM    365  CD  GLN B  49      83.188 -29.560   7.097  1.00 59.50           C
ATOM    366  OE1 GLN B  49      84.261 -30.163   7.202  1.00 52.85           O
ATOM    367  NE2 GLN B  49      83.148 -28.238   6.898  1.00 50.70           N
ATOM    368  N   LEU B  50      79.145 -31.162  10.015  1.00 29.26           N
ATOM    369  CA  LEU B  50      78.011 -30.387  10.473  1.00 29.60           C
ATOM    370  C   LEU B  50      78.449 -29.186  11.277  1.00 30.23           C
ATOM    371  O   LEU B  50      79.335 -29.305  12.107  1.00 29.67           O
ATOM    372  CB  LEU B  50      77.149 -31.277  11.380  1.00 30.20           C
ATOM    373  CG  LEU B  50      76.629 -32.574  10.757  1.00 34.78           C
ATOM    374  CD1 LEU B  50      75.843 -33.345  11.771  1.00 35.37           C
ATOM    375  CD2 LEU B  50      75.771 -32.307   9.534  1.00 35.37           C
ATOM    376  N   SER B  51      77.788 -28.061  11.086  1.00 25.52           N
ATOM    377  CA  SER B  51      77.995 -26.847  11.873  1.00 26.52           C
ATOM    378  C   SER B  51      77.328 -27.049  13.227  1.00 33.30           C
ATOM    379  O   SER B  51      76.552 -27.991  13.399  1.00 31.03           O
ATOM    380  CB  SER B  51      77.323 -25.676  11.180  1.00 30.19           C
ATOM    381  OG  SER B  51      75.930 -25.949  11.133  1.00 41.01           O
ATOM    382  N   LEU B  52      77.525 -26.106  14.141  1.00 33.50           N
ATOM    383  CA  LEU B  52      76.952 -26.167  15.488  1.00 34.83           C
ATOM    384  C   LEU B  52      75.422 -26.282  15.438  1.00 38.54           C
ATOM    385  O   LEU B  52      74.838 -27.130  16.124  1.00 37.42           O
ATOM    386  CB  LEU B  52      77.378 -24.899  16.264  1.00 35.84           C
ATOM    387  CG  LEU B  52      76.918 -24.767  17.702  1.00 43.17           C
ATOM    388  CD1 LEU B  52      77.388 -25.942  18.523  1.00 44.04           C
ATOM    389  CD2 LEU B  52      77.436 -23.467  18.314  1.00 48.02           C
ATOM    390  N   SER B  53      74.786 -25.444  14.594  1.00 33.99           N
ATOM    391  CA  SER B  53      73.330 -25.430  14.434  1.00 32.90           C
ATOM    392  C   SER B  53      72.833 -26.740  13.820  1.00 35.12           C
ATOM    393  O   SER B  53      71.774 -27.224  14.214  1.00 36.09           O
ATOM    394  CB  SER B  53      72.899 -24.235  13.590  1.00 35.97           C
ATOM    395  OG  SER B  53      73.356 -24.342  12.251  1.00 47.46           O
ATOM    396  N   GLU B  54      73.597 -27.329  12.887  1.00 27.51           N
ATOM    397  CA  GLU B  54      73.221 -28.609  12.287  1.00 26.49           C
ATOM    398  C   GLU B  54      73.395 -29.779  13.270  1.00 31.87           C
ATOM    399  O   GLU B  54      72.605 -30.724  13.212  1.00 31.38           O
ATOM    400  CB  GLU B  54      73.913 -28.862  10.944  1.00 27.68           C
ATOM    401  CG  GLU B  54      73.612 -27.795   9.901  1.00 34.11           C
ATOM    402  CD  GLU B  54      74.631 -27.627   8.787  1.00 53.51           C
ATOM    403  OE1 GLU B  54      75.760 -28.156   8.910  1.00 36.81           O
ATOM    404  OE2 GLU B  54      74.297 -26.955   7.783  1.00 41.51           O
ATOM    405  N   VAL B  55      74.361 -29.703  14.201  1.00 28.86           N
ATOM    406  CA  VAL B  55      74.534 -30.725  15.251  1.00 29.65           C
ATOM    407  C   VAL B  55      73.294 -30.690  16.163  1.00 32.07           C
ATOM    408  O   VAL B  55      72.800 -31.739  16.579  1.00 30.89           O
ATOM    409  CB  VAL B  55      75.849 -30.516  16.056  1.00 33.85           C
ATOM    410  CG1 VAL B  55      75.871 -31.358  17.345  1.00 34.22           C
ATOM    411  CG2 VAL B  55      77.072 -30.822  15.186  1.00 33.36           C
ATOM    412  N   TYR B  56      72.786 -29.481  16.456  1.00 30.91           N
ATOM    413  CA  TYR B  56      71.593 -29.326  17.272  1.00 32.42           C
ATOM    414  C   TYR B  56      70.359 -29.906  16.554  1.00 34.04           C
ATOM    415  O   TYR B  56      69.554 -30.577  17.196  1.00 33.98           O
ATOM    416  CB  TYR B  56      71.374 -27.862  17.660  1.00 36.51           C
ATOM    417  CG  TYR B  56      70.379 -27.731  18.791  1.00 39.46           C
ATOM    418  CD1 TYR B  56      70.738 -28.029  20.104  1.00 41.65           C
ATOM    419  CD2 TYR B  56      69.053 -27.399  18.542  1.00 40.97           C
ATOM    420  CE1 TYR B  56      69.814 -27.944  21.151  1.00 42.13           C
ATOM    421  CE2 TYR B  56      68.126 -27.299  19.581  1.00 42.60           C
ATOM    422  CZ  TYR B  56      68.509 -27.591  20.884  1.00 51.15           C
ATOM    423  OH  TYR B  56      67.616 -27.528  21.932  1.00 59.21           O
ATOM    424  N   GLN B  57      70.243 -29.717  15.221  1.00 29.55           N
ATOM    425  CA  GLN B  57      69.142 -30.321  14.451  1.00 29.69           C
ATOM    426  C   GLN B  57      69.230 -31.864  14.529  1.00 33.14           C
ATOM    427  O   GLN B  57      68.213 -32.538  14.720  1.00 31.78           O
ATOM    428  CB  GLN B  57      69.172 -29.892  12.966  1.00 31.91           C
ATOM    429  CG  GLN B  57      68.792 -28.442  12.701  1.00 49.38           C
ATOM    430  CD  GLN B  57      68.966 -28.139  11.225  1.00 67.48           C
ATOM    431  OE1 GLN B  57      68.304 -28.737  10.364  1.00 61.91           O
ATOM    432  NE2 GLN B  57      69.895 -27.255  10.885  1.00 55.32           N
ATOM    433  N   LEU B  58      70.447 -32.422  14.399  1.00 28.90           N
ATOM    434  CA  LEU B  58      70.660 -33.863  14.499  1.00 27.43           C
ATOM    435  C   LEU B  58      70.243 -34.368  15.909  1.00 26.87           C
ATOM    436  O   LEU B  58      69.570 -35.388  16.020  1.00 25.50           O
ATOM    437  CB  LEU B  58      72.108 -34.211  14.177  1.00 28.15           C
ATOM    438  CG  LEU B  58      72.557 -35.648  14.432  1.00 32.31           C
ATOM    439  CD1 LEU B  58      71.760 -36.617  13.574  1.00 33.40           C
ATOM    440  CD2 LEU B  58      74.052 -35.797  14.164  1.00 32.95           C
ATOM    441  N   PHE B  59      70.600 -33.626  16.958  1.00 22.76           N
ATOM    442  CA  PHE B  59      70.186 -33.926  18.342  1.00 22.84           C
ATOM    443  C   PHE B  59      68.664 -34.024  18.454  1.00 29.04           C
ATOM    444  O   PHE B  59      68.159 -34.988  19.013  1.00 28.07           O
ATOM    445  CB  PHE B  59      70.723 -32.851  19.303  1.00 24.19           C
ATOM    446  CG  PHE B  59      70.054 -32.772  20.655  1.00 24.73           C
ATOM    447  CD1 PHE B  59      70.229 -33.778  21.596  1.00 27.12           C
ATOM    448  CD2 PHE B  59      69.334 -31.648  21.022  1.00 29.02           C
ATOM    449  CE1 PHE B  59      69.687 -33.661  22.882  1.00 27.62           C
ATOM    450  CE2 PHE B  59      68.768 -31.546  22.299  1.00 32.28           C
ATOM    451  CZ  PHE B  59      68.930 -32.567  23.214  1.00 29.29           C
ATOM    452  N   LEU B  60      67.931 -33.044  17.883  1.00 30.93           N
ATOM    453  CA  LEU B  60      66.453 -33.052  17.934  1.00 30.31           C
ATOM    454  C   LEU B  60      65.861 -34.246  17.200  1.00 32.16           C
ATOM    455  O   LEU B  60      64.886 -34.825  17.671  1.00 32.74           O
ATOM    456  CB  LEU B  60      65.892 -31.749  17.371  1.00 30.99           C
ATOM    457  CG  LEU B  60      66.234 -30.464  18.128  1.00 35.35           C
ATOM    458  CD1 LEU B  60      65.579 -29.262  17.456  1.00 37.83           C
ATOM    459  CD2 LEU B  60      65.855 -30.555  19.572  1.00 37.23           C
ATOM    460  N   SER B  61      66.467 -34.635  16.065  1.00 26.63           N
ATOM    461  CA  SER B  61      66.050 -35.784  15.280  1.00 26.72           C
ATOM    462  C   SER B  61      66.262 -37.062  16.066  1.00 31.72           C
ATOM    463  O   SER B  61      65.411 -37.943  16.018  1.00 31.37           O
ATOM    464  CB  SER B  61      66.809 -35.863  13.957  1.00 30.38           C
ATOM    465  OG  SER B  61      66.140 -35.115  12.955  1.00 40.89           O
ATOM    466  N   VAL B  62      67.390 -37.178  16.792  1.00 29.34           N
ATOM    467  CA  VAL B  62      67.659 -38.365  17.613  1.00 28.62           C
ATOM    468  C   VAL B  62      66.658 -38.436  18.771  1.00 30.30           C
ATOM    469  O   VAL B  62      66.104 -39.495  19.037  1.00 30.54           O
ATOM    470  CB  VAL B  62      69.145 -38.419  18.074  1.00 33.29           C
ATOM    471  CG1 VAL B  62      69.370 -39.471  19.161  1.00 32.67           C
ATOM    472  CG2 VAL B  62      70.052 -38.701  16.876  1.00 33.40           C
ATOM    473  N   MET B  63      66.385 -37.320  19.424  1.00 27.09           N
ATOM    474  CA  MET B  63      65.431 -37.297  20.539  1.00 27.81           C
ATOM    475  C   MET B  63      64.044 -37.718  20.033  1.00 37.39           C
ATOM    476  O   MET B  63      63.445 -38.641  20.578  1.00 37.95           O
ATOM    477  CB  MET B  63      65.341 -35.881  21.136  1.00 29.68           C
ATOM    478  CG  MET B  63      66.512 -35.442  22.047  1.00 31.76           C
ATOM    479  SD  MET B  63      67.123 -36.608  23.302  1.00 35.70           S
ATOM    480  CE  MET B  63      68.446 -37.286  22.460  1.00 32.82           C
ATOM    481  N   SER B  64      63.560 -37.061  18.967  1.00 34.90           N
ATOM    482  CA  SER B  64      62.289 -37.394  18.332  1.00 34.73           C
ATOM    483  C   SER B  64      62.235 -38.848  17.867  1.00 38.38           C
ATOM    484  O   SER B  64      61.212 -39.493  18.091  1.00 37.78           O
ATOM    485  CB  SER B  64      61.992 -36.452  17.168  1.00 39.79           C
ATOM    486  OG  SER B  64      60.823 -36.845  16.469  1.00 57.70           O
ATOM    487  N   THR B  65      63.348 -39.402  17.325  1.00 34.20           N
ATOM    488  CA  THR B  65      63.378 -40.814  16.901  1.00 34.27           C
ATOM    489  C   THR B  65      63.030 -41.763  18.050  1.00 39.32           C
ATOM    490  O   THR B  65      62.328 -42.733  17.821  1.00 39.14           O
ATOM    491  CB  THR B  65      64.746 -41.203  16.285  1.00 39.97           C
ATOM    492  OG1 THR B  65      64.920 -40.517  15.032  1.00 39.54           O
ATOM    493  CG2 THR B  65      64.910 -42.741  16.052  1.00 33.75           C
ATOM    494  N   HIS B  66      63.495 -41.468  19.272  1.00 37.62           N
ATOM    495  CA  HIS B  66      63.301 -42.333  20.430  1.00 36.93           C
ATOM    496  C   HIS B  66      62.165 -41.887  21.363  1.00 41.51           C
ATOM    497  O   HIS B  66      62.027 -42.434  22.446  1.00 40.25           O
ATOM    498  CB  HIS B  66      64.648 -42.483  21.164  1.00 36.88           C
ATOM    499  CG  HIS B  66      65.690 -43.097  20.293  1.00 39.49           C
ATOM    500  ND1 HIS B  66      65.845 -44.466  20.333  1.00 41.76           N
ATOM    501  CD2 HIS B  66      66.455 -42.628  19.289  1.00 41.06           C
ATOM    502  CE1 HIS B  66      66.703 -44.784  19.394  1.00 41.16           C
ATOM    503  NE2 HIS B  66      67.096 -43.742  18.734  1.00 41.22           N
ATOM    504  N   GLY B  67      61.331 -40.963  20.909  1.00 39.44           N
ATOM    505  CA  GLY B  67      60.161 -40.516  21.653  1.00 38.18           C
ATOM    506  C   GLY B  67      60.407 -39.554  22.781  1.00 39.79           C
ATOM    507  O   GLY B  67      59.658 -39.571  23.757  1.00 38.25           O
ATOM    508  N   PHE B  68      61.411 -38.666  22.638  1.00 34.94           N
ATOM    509  CA  PHE B  68      61.724 -37.649  23.632  1.00 33.44           C
ATOM    510  C   PHE B  68      61.591 -36.250  23.047  1.00 35.20           C
ATOM    511  O   PHE B  68      61.704 -36.083  21.834  1.00 36.74           O
ATOM    512  CB  PHE B  68      63.140 -37.865  24.205  1.00 34.96           C
ATOM    513  CG  PHE B  68      63.330 -39.269  24.737  1.00 36.46           C
ATOM    514  CD1 PHE B  68      62.594 -39.720  25.817  1.00 40.05           C
ATOM    515  CD2 PHE B  68      64.168 -40.167  24.092  1.00 38.30           C
ATOM    516  CE1 PHE B  68      62.696 -41.043  26.253  1.00 40.56           C
ATOM    517  CE2 PHE B  68      64.279 -41.484  24.534  1.00 41.43           C
ATOM    518  CZ  PHE B  68      63.537 -41.917  25.610  1.00 40.14           C
ATOM    519  N   THR B  69      61.452 -35.243  23.916  1.00 28.27           N
ATOM    520  CA  THR B  69      61.382 -33.841  23.551  1.00 29.18           C
ATOM    521  C   THR B  69      62.044 -32.974  24.626  1.00 34.70           C
ATOM    522  O   THR B  69      62.123 -33.399  25.782  1.00 35.89           O
ATOM    523  CB  THR B  69      59.897 -33.453  23.285  1.00 40.60           C
ATOM    524  OG1 THR B  69      59.831 -32.126  22.787  1.00 44.37           O
ATOM    525  CG2 THR B  69      59.031 -33.582  24.499  1.00 41.58           C
ATOM    526  N   VAL B  70      62.500 -31.768  24.252  1.00 29.79           N
ATOM    527  CA  VAL B  70      63.137 -30.824  25.162  1.00 29.58           C
ATOM    528  C   VAL B  70      62.106 -29.782  25.586  1.00 34.68           C
ATOM    529  O   VAL B  70      61.481 -29.152  24.732  1.00 32.40           O
ATOM    530  CB  VAL B  70      64.391 -30.156  24.540  1.00 33.55           C
ATOM    531  CG1 VAL B  70      65.155 -29.347  25.594  1.00 33.95           C
ATOM    532  CG2 VAL B  70      65.295 -31.198  23.883  1.00 32.65           C
ATOM    533  N   VAL B  71      61.937 -29.597  26.910  1.00 31.84           N
ATOM    534  CA  VAL B  71      60.973 -28.656  27.489  1.00 31.95           C
ATOM    535  C   VAL B  71      61.694 -27.758  28.472  1.00 41.02           C
ATOM    536  O   VAL B  71      62.800 -28.090  28.880  1.00 42.57           O
ATOM    537  CB  VAL B  71      59.790 -29.409  28.186  1.00 34.43           C
ATOM    538  CG1 VAL B  71      59.077 -30.350  27.214  1.00 32.96           C
ATOM    539  CG2 VAL B  71      60.241 -30.158  29.459  1.00 34.11           C
ATOM    540  N   ALA B  72      61.060 -26.644  28.879  1.00 39.48           N
ATOM    541  CA  ALA B  72      61.588 -25.742  29.904  1.00 40.47           C
ATOM    542  C   ALA B  72      60.826 -26.054  31.213  1.00 47.02           C
ATOM    543  O   ALA B  72      59.609 -25.914  31.258  1.00 44.94           O
ATOM    544  CB  ALA B  72      61.388 -24.288  29.489  1.00 41.43           C
ATOM    545  N   GLN B  73      61.511 -26.547  32.242  1.00 47.31           N
ATOM    546  CA  GLN B  73      60.849 -26.916  33.507  1.00 49.29           C
ATOM    547  C   GLN B  73      61.779 -26.580  34.690  1.00 57.93           C
ATOM    548  O   GLN B  73      62.871 -27.143  34.792  1.00 58.00           O
ATOM    549  CB  GLN B  73      60.494 -28.430  33.488  1.00 50.83           C
ATOM    550  CG  GLN B  73      59.471 -28.866  34.538  1.00 54.96           C
ATOM    551  CD  GLN B  73      59.389 -30.371  34.692  1.00 67.49           C
ATOM    552  OE1 GLN B  73      59.198 -31.125  33.722  1.00 52.44           O
ATOM    553  NE2 GLN B  73      59.495 -30.859  35.925  1.00 67.93           N
ATOM    554  N   GLY B  74      61.358 -25.637  35.530  1.00 57.19           N
ATOM    555  CA  GLY B  74      62.114 -25.218  36.710  1.00 57.60           C
ATOM    556  C   GLY B  74      63.438 -24.542  36.418  1.00 62.74           C
ATOM    557  O   GLY B  74      64.484 -24.995  36.898  1.00 63.24           O
ATOM    558  N   ASP B  75      63.396 -23.449  35.624  1.00 58.97           N
ATOM    559  CA  ASP B  75      64.556 -22.635  35.218  1.00 57.64           C
ATOM    560  C   ASP B  75      65.669 -23.415  34.453  1.00 60.29           C
ATOM    561  O   ASP B  75      66.818 -22.958  34.438  1.00 61.33           O
ATOM    562  CB  ASP B  75      65.139 -21.881  36.430  1.00 59.01           C
ATOM    563  N   GLN B  76      65.334 -24.554  33.789  1.00 53.27           N
ATOM    564  CA  GLN B  76      66.328 -25.359  33.041  1.00 50.95           C
ATOM    565  C   GLN B  76      65.712 -26.194  31.916  1.00 48.85           C
ATOM    566  O   GLN B  76      64.523 -26.505  31.952  1.00 48.55           O
ATOM    567  CB  GLN B  76      67.081 -26.296  33.998  1.00 52.56           C
ATOM    568  N   ALA B  77      66.539 -26.586  30.937  1.00 40.85           N
ATOM    569  CA  ALA B  77      66.107 -27.419  29.811  1.00 38.58           C
ATOM    570  C   ALA B  77      66.009 -28.878  30.262  1.00 41.11           C
ATOM    571  O   ALA B  77      66.953 -29.424  30.830  1.00 39.76           O
ATOM    572  CB  ALA B  77      67.086 -27.299  28.663  1.00 39.10           C
ATOM    573  N   ARG B  78      64.867 -29.507  30.004  1.00 36.72           N
ATOM    574  CA  ARG B  78      64.620 -30.881  30.396  1.00 35.27           C
ATOM    575  C   ARG B  78      64.214 -31.711  29.201  1.00 36.50           C
ATOM    576  O   ARG B  78      63.353 -31.312  28.421  1.00 34.66           O
ATOM    577  CB  ARG B  78      63.544 -30.937  31.479  1.00 37.06           C
ATOM    578  CG  ARG B  78      63.537 -32.230  32.283  1.00 40.04           C
ATOM    579  CD  ARG B  78      62.473 -32.199  33.377  1.00 47.14           C
ATOM    580  NE  ARG B  78      62.974 -32.782  34.631  1.00 67.18           N
ATOM    581  CZ  ARG B  78      62.576 -33.926  35.189  1.00 87.93           C
ATOM    582  NH1 ARG B  78      61.620 -34.657  34.624  1.00 80.09           N
ATOM    583  NH2 ARG B  78      63.118 -34.338  36.327  1.00 79.12           N
ATOM    584  N   ILE B  79      64.831 -32.875  29.082  1.00 32.46           N
ATOM    585  CA  ILE B  79      64.563 -33.879  28.052  1.00 32.11           C
ATOM    586  C   ILE B  79      63.571 -34.823  28.731  1.00 36.24           C
ATOM    587  O   ILE B  79      63.849 -35.328  29.830  1.00 34.29           O
ATOM    588  CB  ILE B  79      65.863 -34.571  27.573  1.00 34.56           C
ATOM    589  CG1 ILE B  79      66.857 -33.494  26.982  1.00 35.10           C
ATOM    590  CG2 ILE B  79      65.576 -35.675  26.548  1.00 33.86           C
ATOM    591  CD1 ILE B  79      68.190 -34.047  26.600  1.00 40.04           C
ATOM    592  N   VAL B  80      62.394 -35.023  28.098  1.00 33.90           N
ATOM    593  CA  VAL B  80      61.282 -35.786  28.669  1.00 33.70           C
ATOM    594  C   VAL B  80      60.627 -36.741  27.661  1.00 39.44           C
ATOM    595  O   VAL B  80      60.567 -36.415  26.480  1.00 36.35           O
ATOM    596  CB  VAL B  80      60.204 -34.822  29.224  1.00 37.01           C
ATOM    597  CG1 VAL B  80      60.636 -34.201  30.532  1.00 35.80           C
ATOM    598  CG2 VAL B  80      59.834 -33.732  28.212  1.00 37.07           C
ATOM    599  N   PRO B  81      60.021 -37.871  28.101  1.00 39.60           N
ATOM    600  CA  PRO B  81      59.293 -38.716  27.136  1.00 39.38           C
ATOM    601  C   PRO B  81      58.073 -37.987  26.579  1.00 43.07           C
ATOM    602  O   PRO B  81      57.412 -37.228  27.296  1.00 39.34           O
ATOM    603  CB  PRO B  81      58.937 -39.979  27.933  1.00 41.52           C
ATOM    604  CG  PRO B  81      59.611 -39.844  29.246  1.00 46.70           C
ATOM    605  CD  PRO B  81      59.912 -38.408  29.471  1.00 42.09           C
ATOM    606  N   ASN B  82      57.868 -38.126  25.267  1.00 43.23           N
ATOM    607  CA  ASN B  82      56.760 -37.504  24.566  1.00 45.81           C
ATOM    608  C   ASN B  82      55.572 -38.468  24.616  1.00 53.83           C
ATOM    609  O   ASN B  82      55.761 -39.672  24.781  1.00 54.47           O
ATOM    610  CB  ASN B  82      57.143 -37.198  23.107  1.00 50.03           C
ATOM    611  CG  ASN B  82      56.352 -36.053  22.514  1.00 83.96           C
ATOM    612  OD1 ASN B  82      55.167 -35.863  22.814  1.00 77.51           O
ATOM    613  ND2 ASN B  82      56.975 -35.274  21.633  1.00 80.07           N
ATOM    614  N   ALA B  83      54.359 -37.934  24.472  1.00 52.49           N
ATOM    615  CA  ALA B  83      53.134 -38.738  24.479  1.00 86.05           C
ATOM    616  C   ALA B  83      53.007 -39.481  23.152  1.00 96.40           C
ATOM    617  O   ALA B  83      51.963 -40.055  22.863  1.00 53.79           O
ATOM    618  CB  ALA B  83      51.924 -37.840  24.691  1.00 86.92           C
ATOM    619  N   ALA B  84      58.655 -50.409  18.082  1.00 59.86           N
ATOM    620  CA  ALA B  84      59.827 -50.127  17.243  1.00 59.50           C
ATOM    621  C   ALA B  84      60.960 -51.109  17.550  1.00 61.72           C
ATOM    622  O   ALA B  84      61.137 -51.458  18.718  1.00 61.07           O
ATOM    623  CB  ALA B  84      60.315 -48.710  17.498  1.00 60.11           C
ATOM    624  N   PRO B  85      61.795 -51.509  16.565  1.00 57.98           N
ATOM    625  CA  PRO B  85      62.908 -52.421  16.891  1.00 58.22           C
ATOM    626  C   PRO B  85      63.928 -51.837  17.882  1.00 63.61           C
ATOM    627  O   PRO B  85      64.065 -50.613  18.009  1.00 63.33           O
ATOM    628  CB  PRO B  85      63.518 -52.777  15.534  1.00 60.02           C
ATOM    629  CG  PRO B  85      62.961 -51.824  14.559  1.00 64.14           C
ATOM    630  CD  PRO B  85      61.760 -51.164  15.130  1.00 59.43           C
ATOM    631  N   ASP B  86      64.607 -52.732  18.615  1.00 60.24           N
ATOM    632  CA  ASP B  86      65.576 -52.369  19.660  1.00 60.17           C
ATOM    633  C   ASP B  86      66.810 -51.590  19.164  1.00 63.13           C
ATOM    634  O   ASP B  86      67.387 -50.829  19.947  1.00 63.07           O
ATOM    635  CB  ASP B  86      66.039 -53.626  20.429  1.00 62.09           C
ATOM    636  N   ARG B  87      67.215 -51.778  17.891  1.00 57.78           N
ATOM    637  CA  ARG B  87      68.403 -51.140  17.328  1.00 57.29           C
ATOM    638  C   ARG B  87      68.043 -50.196  16.174  1.00 57.89           C
ATOM    639  O   ARG B  87      67.759 -50.661  15.063  1.00 57.59           O
ATOM    640  CB  ARG B  87      69.410 -52.215  16.861  1.00 58.95           C
ATOM    641  N   LEU B  88      68.049 -48.864  16.450  1.00 49.90           N
ATOM    642  CA  LEU B  88      67.773 -47.831  15.449  1.00 47.50           C
ATOM    643  C   LEU B  88      69.000 -46.964  15.249  1.00 45.64           C
ATOM    644  O   LEU B  88      69.605 -46.521  16.226  1.00 43.71           O
ATOM    645  CB  LEU B  88      66.595 -46.934  15.886  1.00 47.16           C
ATOM    646  CG  LEU B  88      65.267 -47.629  16.114  1.00 51.54           C
ATOM    647  CD1 LEU B  88      64.177 -46.620  16.387  1.00 52.01           C
ATOM    648  CD2 LEU B  88      64.895 -48.503  14.942  1.00 52.85           C
ATOM    649  N   GLU B  89      69.378 -46.726  13.983  1.00 39.08           N
ATOM    650  CA  GLU B  89      70.483 -45.826  13.668  1.00 36.12           C
ATOM    651  C   GLU B  89      69.891 -44.546  13.105  1.00 35.05           C
ATOM    652  O   GLU B  89      68.957 -44.620  12.323  1.00 31.62           O
ATOM    653  CB  GLU B  89      71.474 -46.434  12.667  1.00 37.22           C
ATOM    654  CG  GLU B  89      72.614 -45.490  12.275  1.00 39.67           C
ATOM    655  CD  GLU B  89      73.586 -45.986  11.219  1.00 65.02           C
ATOM    656  OE1 GLU B  89      73.765 -47.218  11.091  1.00 52.11           O
ATOM    657  OE2 GLU B  89      74.197 -45.133  10.535  1.00 60.97           O
ATOM    658  N   THR B  90      70.419 -43.374  13.526  1.00 32.38           N
ATOM    659  CA  THR B  90      70.073 -42.053  12.994  1.00 30.61           C
ATOM    660  C   THR B  90      71.260 -41.606  12.124  1.00 34.34           C
ATOM    661  O   THR B  90      72.314 -41.268  12.666  1.00 32.79           O
ATOM    662  CB  THR B  90      69.780 -41.080  14.106  1.00 39.46           C
ATOM    663  OG1 THR B  90      68.687 -41.595  14.875  1.00 38.41           O
ATOM    664  CG2 THR B  90      69.439 -39.688  13.573  1.00 39.08           C
ATOM    665  N   ARG B  91      71.100 -41.620  10.782  1.00 28.73           N
ATOM    666  CA  ARG B  91      72.166 -41.291   9.852  1.00 28.54           C
ATOM    667  C   ARG B  91      71.878 -40.018   9.055  1.00 32.85           C
ATOM    668  O   ARG B  91      70.749 -39.836   8.616  1.00 31.75           O
ATOM    669  CB  ARG B  91      72.349 -42.454   8.857  1.00 27.38           C
ATOM    670  CG  ARG B  91      73.662 -42.328   8.110  1.00 33.49           C
ATOM    671  CD  ARG B  91      73.846 -43.373   7.061  1.00 34.77           C
ATOM    672  NE  ARG B  91      74.083 -44.693   7.644  1.00 45.32           N
ATOM    673  CZ  ARG B  91      74.332 -45.786   6.940  1.00 56.79           C
ATOM    674  NH1 ARG B  91      74.355 -45.737   5.609  1.00 40.38           N
ATOM    675  NH2 ARG B  91      74.536 -46.950   7.559  1.00 45.46           N
ATOM    676  N   VAL B  92      72.888 -39.148   8.859  1.00 29.52           N
ATOM    677  CA  VAL B  92      72.781 -37.957   8.021  1.00 28.81           C
ATOM    678  C   VAL B  92      73.309 -38.374   6.647  1.00 33.59           C
ATOM    679  O   VAL B  92      74.396 -38.943   6.552  1.00 33.47           O
ATOM    680  CB  VAL B  92      73.590 -36.765   8.582  1.00 31.88           C
ATOM    681  CG1 VAL B  92      73.478 -35.551   7.660  1.00 31.39           C
ATOM    682  CG2 VAL B  92      73.130 -36.389   9.982  1.00 30.84           C
ATOM    683  N   ILE B  93      72.538 -38.120   5.595  1.00 31.44           N
ATOM    684  CA  ILE B  93      72.873 -38.484   4.214  1.00 31.09           C
ATOM    685  C   ILE B  93      73.007 -37.191   3.454  1.00 35.71           C
ATOM    686  O   ILE B  93      72.022 -36.486   3.304  1.00 34.59           O
ATOM    687  CB  ILE B  93      71.782 -39.401   3.577  1.00 35.05           C
ATOM    688  CG1 ILE B  93      71.616 -40.699   4.402  1.00 36.46           C
ATOM    689  CG2 ILE B  93      72.150 -39.767   2.137  1.00 35.78           C
ATOM    690  CD1 ILE B  93      70.549 -41.699   3.878  1.00 44.75           C
ATOM    691  N   GLN B  94      74.203 -36.839   2.998  1.00 34.25           N
ATOM    692  CA  GLN B  94      74.354 -35.620   2.221  1.00 34.74           C
ATOM    693  C   GLN B  94      73.938 -35.942   0.781  1.00 38.73           C
ATOM    694  O   GLN B  94      74.153 -37.054   0.316  1.00 36.69           O
ATOM    695  CB  GLN B  94      75.800 -35.116   2.267  1.00 36.71           C
ATOM    696  CG  GLN B  94      75.951 -33.699   1.708  1.00 47.84           C
ATOM    697  CD  GLN B  94      76.980 -32.919   2.475  1.00 62.37           C
ATOM    698  OE1 GLN B  94      78.171 -32.988   2.183  1.00 58.23           O
ATOM    699  NE2 GLN B  94      76.554 -32.207   3.506  1.00 52.38           N
ATOM    700  N   VAL B  95      73.232 -35.012   0.142  1.00 37.23           N
ATOM    701  CA  VAL B  95      72.757 -35.122  -1.252  1.00 37.05           C
ATOM    702  C   VAL B  95      73.609 -34.142  -2.055  1.00 39.13           C
ATOM    703  O   VAL B  95      73.779 -33.000  -1.652  1.00 38.52           O
ATOM    704  CB  VAL B  95      71.242 -34.824  -1.338  1.00 40.77           C
ATOM    705  CG1 VAL B  95      70.740 -34.884  -2.774  1.00 40.91           C
ATOM    706  CG2 VAL B  95      70.463 -35.813  -0.462  1.00 40.14           C
ATOM    707  N   GLN B  96      74.151 -34.596  -3.176  1.00 37.12           N
ATOM    708  CA  GLN B  96      75.068 -33.808  -3.994  1.00 37.77           C
ATOM    709  C   GLN B  96      74.453 -32.837  -4.994  1.00 40.37           C
ATOM    710  O   GLN B  96      74.810 -31.666  -4.975  1.00 41.29           O
ATOM    711  CB  GLN B  96      76.015 -34.772  -4.750  1.00 39.97           C
ATOM    712  N   GLN B  97      73.638 -33.339  -5.947  1.00 35.22           N
ATOM    713  CA  GLN B  97      73.122 -32.574  -7.089  1.00 34.76           C
ATOM    714  C   GLN B  97      71.744 -31.983  -6.930  1.00 40.13           C
ATOM    715  O   GLN B  97      71.495 -30.908  -7.467  1.00 40.74           O
ATOM    716  CB  GLN B  97      73.090 -33.464  -8.341  1.00 35.81           C
ATOM    717  CG  GLN B  97      74.431 -34.023  -8.768  1.00 44.69           C
ATOM    718  CD  GLN B  97      74.270 -34.987  -9.917  1.00 61.66           C
ATOM    719  OE1 GLN B  97      74.583 -36.179  -9.814  1.00 54.73           O
ATOM    720  NE2 GLN B  97      73.787 -34.501 -11.044  1.00 55.31           N
ATOM    721  N   SER B  98      70.827 -32.680  -6.247  1.00 35.65           N
ATOM    722  CA  SER B  98      69.454 -32.213  -6.134  1.00 33.35           C
ATOM    723  C   SER B  98      69.145 -31.562  -4.790  1.00 35.64           C
ATOM    724  O   SER B  98      69.691 -31.996  -3.758  1.00 32.69           O
ATOM    725  CB  SER B  98      68.509 -33.375  -6.374  1.00 33.76           C
ATOM    726  OG  SER B  98      68.867 -33.951  -7.615  1.00 37.41           O
ATOM    727  N   PRO B  99      68.232 -30.546  -4.787  1.00 32.81           N
ATOM    728  CA  PRO B  99      67.787 -29.957  -3.507  1.00 32.62           C
ATOM    729  C   PRO B  99      67.110 -31.059  -2.695  1.00 35.29           C
ATOM    730  O   PRO B  99      66.323 -31.817  -3.268  1.00 34.82           O
ATOM    731  CB  PRO B  99      66.789 -28.868  -3.919  1.00 35.04           C
ATOM    732  CG  PRO B  99      66.938 -28.695  -5.379  1.00 39.52           C
ATOM    733  CD  PRO B  99      67.488 -29.981  -5.927  1.00 35.78           C
ATOM    734  N   VAL B 100      67.467 -31.209  -1.396  1.00 32.07           N
ATOM    735  CA  VAL B 100      66.936 -32.313  -0.576  1.00 31.38           C
ATOM    736  C   VAL B 100      65.441 -32.330  -0.476  1.00 32.17           C
ATOM    737  O   VAL B 100      64.884 -33.417  -0.454  1.00 31.29           O
ATOM    738  CB  VAL B 100      67.564 -32.492   0.840  1.00 35.81           C
ATOM    739  CG1 VAL B 100      68.880 -33.184   0.737  1.00 35.84           C
ATOM    740  CG2 VAL B 100      67.682 -31.181   1.610  1.00 35.71           C
ATOM    741  N   SER B 101      64.793 -31.159  -0.370  1.00 28.98           N
ATOM    742  CA  SER B 101      63.330 -31.071  -0.269  1.00 30.81           C
ATOM    743  C   SER B 101      62.609 -31.788  -1.403  1.00 32.88           C
ATOM    744  O   SER B 101      61.552 -32.338  -1.171  1.00 33.06           O
ATOM    745  CB  SER B 101      62.873 -29.612  -0.221  1.00 36.25           C
ATOM    746  OG  SER B 101      63.266 -28.942  -1.408  1.00 50.39           O
ATOM    747  N   GLU B 102      63.177 -31.806  -2.611  1.00 29.02           N
ATOM    748  CA  GLU B 102      62.547 -32.482  -3.741  1.00 28.10           C
ATOM    749  C   GLU B 102      62.613 -34.019  -3.665  1.00 31.22           C
ATOM    750  O   GLU B 102      61.809 -34.672  -4.323  1.00 30.42           O
ATOM    751  CB  GLU B 102      63.139 -31.956  -5.047  1.00 29.55           C
ATOM    752  CG  GLU B 102      62.819 -30.486  -5.253  1.00 37.66           C
ATOM    753  CD  GLU B 102      63.472 -29.822  -6.448  1.00 62.50           C
ATOM    754  OE1 GLU B 102      64.186 -30.526  -7.198  1.00 42.05           O
ATOM    755  OE2 GLU B 102      63.265 -28.598  -6.636  1.00 54.17           O
ATOM    756  N   LEU B 103      63.577 -34.607  -2.910  1.00 27.45           N
ATOM    757  CA  LEU B 103      63.678 -36.058  -2.788  1.00 26.73           C
ATOM    758  C   LEU B 103      62.794 -36.590  -1.662  1.00 30.07           C
ATOM    759  O   LEU B 103      62.368 -37.729  -1.769  1.00 30.66           O
ATOM    760  CB  LEU B 103      65.142 -36.499  -2.567  1.00 26.50           C
ATOM    761  CG  LEU B 103      66.155 -36.036  -3.628  1.00 30.78           C
ATOM    762  CD1 LEU B 103      67.540 -36.475  -3.261  1.00 31.97           C
ATOM    763  CD2 LEU B 103      65.826 -36.615  -5.029  1.00 33.77           C
ATOM    764  N   ILE B 104      62.483 -35.777  -0.627  1.00 28.38           N
ATOM    765  CA  ILE B 104      61.688 -36.185   0.554  1.00 30.03           C
ATOM    766  C   ILE B 104      60.385 -36.953   0.198  1.00 34.69           C
ATOM    767  O   ILE B 104      60.173 -38.057   0.714  1.00 33.40           O
ATOM    768  CB  ILE B 104      61.394 -34.959   1.485  1.00 34.88           C
ATOM    769  CG1 ILE B 104      62.679 -34.371   2.146  1.00 37.65           C
ATOM    770  CG2 ILE B 104      60.293 -35.294   2.521  1.00 37.28           C
ATOM    771  CD1 ILE B 104      63.029 -34.795   3.568  1.00 49.94           C
ATOM    772  N   PRO B 105      59.480 -36.424  -0.668  1.00 32.04           N
ATOM    773  CA  PRO B 105      58.260 -37.209  -0.978  1.00 30.85           C
ATOM    774  C   PRO B 105      58.540 -38.512  -1.738  1.00 33.00           C
ATOM    775  O   PRO B 105      57.722 -39.435  -1.704  1.00 30.71           O
ATOM    776  CB  PRO B 105      57.365 -36.242  -1.764  1.00 32.49           C
ATOM    777  CG  PRO B 105      58.144 -34.956  -1.912  1.00 38.08           C
ATOM    778  CD  PRO B 105      59.536 -35.153  -1.417  1.00 33.92           C
ATOM    779  N   LEU B 106      59.710 -38.612  -2.396  1.00 28.44           N
ATOM    780  CA  LEU B 106      60.055 -39.824  -3.136  1.00 27.62           C
ATOM    781  C   LEU B 106      60.668 -40.904  -2.230  1.00 32.91           C
ATOM    782  O   LEU B 106      60.644 -42.081  -2.578  1.00 31.60           O
ATOM    783  CB  LEU B 106      61.007 -39.468  -4.265  1.00 27.47           C
ATOM    784  CG  LEU B 106      60.607 -38.247  -5.126  1.00 31.30           C
ATOM    785  CD1 LEU B 106      61.612 -38.036  -6.217  1.00 31.57           C
ATOM    786  CD2 LEU B 106      59.193 -38.389  -5.691  1.00 33.82           C
ATOM    787  N   ILE B 107      61.214 -40.518  -1.078  1.00 32.02           N
ATOM    788  CA  ILE B 107      61.815 -41.498  -0.175  1.00 32.72           C
ATOM    789  C   ILE B 107      60.923 -41.789   1.028  1.00 34.37           C
ATOM    790  O   ILE B 107      61.118 -42.816   1.663  1.00 32.98           O
ATOM    791  CB  ILE B 107      63.274 -41.127   0.225  1.00 36.61           C
ATOM    792  CG1 ILE B 107      63.349 -39.771   0.918  1.00 38.35           C
ATOM    793  CG2 ILE B 107      64.199 -41.167  -1.024  1.00 38.18           C
ATOM    794  CD1 ILE B 107      64.608 -39.554   1.664  1.00 54.51           C
ATOM    795  N   ARG B 108      59.955 -40.923   1.346  1.00 33.95           N
ATOM    796  CA  ARG B 108      59.043 -41.184   2.465  1.00 35.03           C
ATOM    797  C   ARG B 108      58.340 -42.565   2.380  1.00 38.12           C
ATOM    798  O   ARG B 108      58.328 -43.245   3.410  1.00 37.29           O
ATOM    799  CB  ARG B 108      58.021 -40.058   2.689  1.00 36.49           C
ATOM    800  CG  ARG B 108      57.670 -39.905   4.166  1.00 50.76           C
ATOM    801  CD  ARG B 108      56.635 -38.834   4.421  1.00 55.98           C
ATOM    802  NE  ARG B 108      57.151 -37.472   4.298  1.00 60.11           N
ATOM    803  CZ  ARG B 108      57.881 -36.830   5.210  1.00 76.04           C
ATOM    804  NH1 ARG B 108      58.239 -37.438   6.341  1.00 62.71           N
ATOM    805  NH2 ARG B 108      58.276 -35.581   4.992  1.00 67.69           N
ATOM    806  N   PRO B 109      57.910 -43.110   1.211  1.00 35.38           N
ATOM    807  CA  PRO B 109      57.326 -44.475   1.237  1.00 35.12           C
ATOM    808  C   PRO B 109      58.254 -45.558   1.786  1.00 40.45           C
ATOM    809  O   PRO B 109      57.798 -46.657   2.116  1.00 38.91           O
ATOM    810  CB  PRO B 109      56.985 -44.771  -0.236  1.00 36.62           C
ATOM    811  CG  PRO B 109      57.159 -43.541  -0.972  1.00 40.73           C
ATOM    812  CD  PRO B 109      57.865 -42.526  -0.153  1.00 36.61           C
ATOM    813  N   LEU B 110      59.553 -45.259   1.866  1.00 38.45           N
ATOM    814  CA  LEU B 110      60.526 -46.220   2.315  1.00 39.17           C
ATOM    815  C   LEU B 110      60.839 -46.102   3.788  1.00 42.04           C
ATOM    816  O   LEU B 110      61.505 -46.992   4.298  1.00 43.11           O
ATOM    817  CB  LEU B 110      61.806 -46.042   1.515  1.00 40.54           C
ATOM    818  CG  LEU B 110      61.643 -46.066  -0.009  1.00 47.91           C
ATOM    819  CD1 LEU B 110      62.937 -45.707  -0.680  1.00 49.07           C
ATOM    820  CD2 LEU B 110      61.164 -47.419  -0.483  1.00 50.28           C
ATOM    821  N   VAL B 111      60.438 -45.016   4.464  1.00 36.40           N
ATOM    822  CA  VAL B 111      60.731 -44.864   5.880  1.00 36.13           C
ATOM    823  C   VAL B 111      59.548 -45.435   6.658  1.00 39.40           C
ATOM    824  O   VAL B 111      58.433 -44.945   6.509  1.00 38.97           O
ATOM    825  CB  VAL B 111      61.038 -43.391   6.247  1.00 39.69           C
ATOM    826  CG1 VAL B 111      61.327 -43.255   7.744  1.00 39.07           C
ATOM    827  CG2 VAL B 111      62.204 -42.871   5.409  1.00 39.41           C
ATOM    828  N   PRO B 112      59.758 -46.474   7.483  1.00 36.57           N
ATOM    829  CA  PRO B 112      58.642 -47.022   8.263  1.00 37.99           C
ATOM    830  C   PRO B 112      58.153 -46.061   9.340  1.00 45.37           C
ATOM    831  O   PRO B 112      58.854 -45.108   9.693  1.00 43.08           O
ATOM    832  CB  PRO B 112      59.222 -48.326   8.845  1.00 39.62           C
ATOM    833  CG  PRO B 112      60.658 -48.170   8.817  1.00 43.00           C
ATOM    834  CD  PRO B 112      61.023 -47.167   7.791  1.00 38.06           C
ATOM    835  N   GLN B 113      56.944 -46.324   9.865  1.00 46.08           N
ATOM    836  CA  GLN B 113      56.304 -45.481  10.894  1.00 47.66           C
ATOM    837  C   GLN B 113      57.131 -45.323  12.169  1.00 50.78           C
ATOM    838  O   GLN B 113      57.061 -44.255  12.762  1.00 52.00           O
ATOM    839  CB  GLN B 113      54.873 -45.955  11.226  1.00 50.32           C
ATOM    840  N   TYR B 114      57.955 -46.314  12.582  1.00 46.66           N
ATOM    841  CA  TYR B 114      58.846 -46.101  13.750  1.00 46.28           C
ATOM    842  C   TYR B 114      59.995 -45.184  13.407  1.00 50.48           C
ATOM    843  O   TYR B 114      60.650 -44.685  14.311  1.00 51.08           O
ATOM    844  CB  TYR B 114      59.465 -47.396  14.299  1.00 47.48           C
ATOM    845  CG  TYR B 114      60.382 -48.141  13.349  1.00 48.18           C
ATOM    846  CD1 TYR B 114      61.735 -47.830  13.264  1.00 49.59           C
ATOM    847  CD2 TYR B 114      59.931 -49.247  12.652  1.00 48.60           C
ATOM    848  CE1 TYR B 114      62.589 -48.547  12.424  1.00 49.59           C
ATOM    849  CE2 TYR B 114      60.771 -49.965  11.811  1.00 49.23           C
ATOM    850  CZ  TYR B 114      62.100 -49.621  11.702  1.00 54.67           C
ATOM    851  OH  TYR B 114      62.898 -50.384  10.878  1.00 52.27           O
ATOM    852  N   GLY B 115      60.315 -45.051  12.120  1.00 45.61           N
ATOM    853  CA  GLY B 115      61.468 -44.277  11.710  1.00 43.57           C
ATOM    854  C   GLY B 115      61.270 -42.784  11.747  1.00 42.50           C
ATOM    855  O   GLY B 115      60.262 -42.269  12.223  1.00 40.74           O
ATOM    856  N   HIS B 116      62.261 -42.087  11.229  1.00 37.70           N
ATOM    857  CA  HIS B 116      62.287 -40.635  11.225  1.00 35.47           C
ATOM    858  C   HIS B 116      62.888 -40.165   9.938  1.00 37.73           C
ATOM    859  O   HIS B 116      63.814 -40.779   9.428  1.00 36.10           O
ATOM    860  CB  HIS B 116      63.140 -40.130  12.395  1.00 36.27           C
ATOM    861  CG  HIS B 116      63.200 -38.649  12.553  1.00 38.88           C
ATOM    862  ND1 HIS B 116      62.221 -37.949  13.213  1.00 40.38           N
ATOM    863  CD2 HIS B 116      64.144 -37.786  12.134  1.00 40.77           C
ATOM    864  CE1 HIS B 116      62.588 -36.678  13.169  1.00 40.19           C
ATOM    865  NE2 HIS B 116      63.753 -36.535  12.552  1.00 40.50           N
ATOM    866  N   LEU B 117      62.384 -39.061   9.417  1.00 34.78           N
ATOM    867  CA  LEU B 117      62.949 -38.456   8.227  1.00 35.97           C
ATOM    868  C   LEU B 117      62.827 -36.955   8.384  1.00 41.19           C
ATOM    869  O   LEU B 117      61.736 -36.468   8.628  1.00 39.85           O
ATOM    870  CB  LEU B 117      62.259 -38.961   6.950  1.00 36.16           C
ATOM    871  CG  LEU B 117      62.744 -38.353   5.631  1.00 40.57           C
ATOM    872  CD1 LEU B 117      64.208 -38.688   5.366  1.00 42.34           C
ATOM    873  CD2 LEU B 117      61.885 -38.864   4.459  1.00 40.98           C
ATOM    874  N   ALA B 118      63.958 -36.236   8.312  1.00 38.66           N
ATOM    875  CA  ALA B 118      63.999 -34.775   8.426  1.00 37.63           C
ATOM    876  C   ALA B 118      65.011 -34.203   7.442  1.00 40.05           C
ATOM    877  O   ALA B 118      65.997 -34.862   7.128  1.00 37.82           O
ATOM    878  CB  ALA B 118      64.380 -34.362   9.842  1.00 38.17           C
ATOM    879  N   ALA B 119      64.767 -32.968   6.971  1.00 36.60           N
ATOM    880  CA  ALA B 119      65.677 -32.250   6.085  1.00 36.43           C
ATOM    881  C   ALA B 119      66.615 -31.349   6.887  1.00 38.32           C
ATOM    882  O   ALA B 119      66.218 -30.805   7.924  1.00 37.98           O
ATOM    883  CB  ALA B 119      64.888 -31.391   5.105  1.00 37.44           C
ATOM    884  N   VAL B 120      67.848 -31.184   6.397  1.00 34.92           N
ATOM    885  CA  VAL B 120      68.854 -30.251   6.939  1.00 34.36           C
ATOM    886  C   VAL B 120      69.245 -29.402   5.713  1.00 38.43           C
ATOM    887  O   VAL B 120      70.244 -29.691   5.047  1.00 35.47           O
ATOM    888  CB  VAL B 120      70.074 -30.955   7.585  1.00 38.95           C
ATOM    889  CG1 VAL B 120      71.028 -29.930   8.203  1.00 39.47           C
ATOM    890  CG2 VAL B 120      69.629 -31.956   8.637  1.00 39.48           C
ATOM    891  N   PRO B 121      68.388 -28.435   5.326  1.00 37.87           N
ATOM    892  CA  PRO B 121      68.656 -27.667   4.090  1.00 38.61           C
ATOM    893  C   PRO B 121      69.983 -26.914   4.005  1.00 40.71           C
ATOM    894  O   PRO B 121      70.516 -26.824   2.909  1.00 40.21           O
ATOM    895  CB  PRO B 121      67.458 -26.719   3.967  1.00 40.87           C
ATOM    896  CG  PRO B 121      66.512 -27.087   5.004  1.00 45.31           C
ATOM    897  CD  PRO B 121      67.120 -28.027   5.964  1.00 40.58           C
ATOM    898  N   SER B 122      70.553 -26.455   5.139  1.00 37.64           N
ATOM    899  CA  SER B 122      71.832 -25.739   5.137  1.00 37.20           C
ATOM    900  C   SER B 122      73.024 -26.617   4.747  1.00 40.19           C
ATOM    901  O   SER B 122      74.012 -26.096   4.223  1.00 39.32           O
ATOM    902  CB  SER B 122      72.069 -25.045   6.476  1.00 42.28           C
ATOM    903  OG  SER B 122      71.911 -25.900   7.601  1.00 48.52           O
ATOM    904  N   ALA B 123      72.939 -27.944   4.985  1.00 35.58           N
ATOM    905  CA  ALA B 123      73.982 -28.901   4.607  1.00 34.96           C
ATOM    906  C   ALA B 123      73.553 -29.731   3.383  1.00 37.93           C
ATOM    907  O   ALA B 123      74.318 -30.584   2.935  1.00 37.11           O
ATOM    908  CB  ALA B 123      74.273 -29.825   5.773  1.00 36.05           C
ATOM    909  N   ASN B 124      72.341 -29.471   2.837  1.00 34.36           N
ATOM    910  CA  ASN B 124      71.696 -30.231   1.763  1.00 33.01           C
ATOM    911  C   ASN B 124      71.747 -31.737   2.081  1.00 33.75           C
ATOM    912  O   ASN B 124      72.160 -32.579   1.269  1.00 32.12           O
ATOM    913  CB  ASN B 124      72.252 -29.901   0.371  1.00 33.46           C
ATOM    914  CG  ASN B 124      71.241 -30.200  -0.702  1.00 44.35           C
ATOM    915  OD1 ASN B 124      70.131 -29.675  -0.666  1.00 35.51           O
ATOM    916  ND2 ASN B 124      71.565 -31.018  -1.683  1.00 35.87           N
ATOM    917  N   ALA B 125      71.328 -32.046   3.315  1.00 29.71           N
ATOM    918  CA  ALA B 125      71.353 -33.385   3.839  1.00 29.58           C
ATOM    919  C   ALA B 125      69.997 -33.793   4.380  1.00 31.73           C
ATOM    920  O   ALA B 125      69.146 -32.950   4.688  1.00 31.52           O
ATOM    921  CB  ALA B 125      72.416 -33.482   4.941  1.00 30.70           C
ATOM    922  N   LEU B 126      69.807 -35.106   4.486  1.00 28.33           N
ATOM    923  CA  LEU B 126      68.615 -35.742   5.042  1.00 29.17           C
ATOM    924  C   LEU B 126      69.043 -36.446   6.329  1.00 30.97           C
ATOM    925  O   LEU B 126      70.101 -37.044   6.335  1.00 30.27           O
ATOM    926  CB  LEU B 126      68.115 -36.847   4.085  1.00 29.94           C
ATOM    927  CG  LEU B 126      67.494 -36.405   2.782  1.00 36.84           C
ATOM    928  CD1 LEU B 126      67.314 -37.588   1.842  1.00 36.68           C
ATOM    929  CD2 LEU B 126      66.163 -35.720   3.017  1.00 40.61           C
ATOM    930  N   ILE B 127      68.202 -36.458   7.352  1.00 28.05           N
ATOM    931  CA  ILE B 127      68.432 -37.240   8.562  1.00 28.95           C
ATOM    932  C   ILE B 127      67.412 -38.359   8.495  1.00 32.96           C
ATOM    933  O   ILE B 127      66.228 -38.058   8.449  1.00 32.05           O
ATOM    934  CB  ILE B 127      68.261 -36.473   9.873  1.00 32.08           C
ATOM    935  CG1 ILE B 127      69.313 -35.393  10.020  1.00 31.59           C
ATOM    936  CG2 ILE B 127      68.350 -37.474  11.079  1.00 34.47           C
ATOM    937  CD1 ILE B 127      68.932 -34.314  10.980  1.00 34.26           C
ATOM    938  N   ILE B 128      67.859 -39.624   8.489  1.00 29.04           N
ATOM    939  CA  ILE B 128      66.981 -40.799   8.477  1.00 29.60           C
ATOM    940  C   ILE B 128      67.242 -41.672   9.712  1.00 31.37           C
ATOM    941  O   ILE B 128      68.394 -41.949  10.001  1.00 28.91           O
ATOM    942  CB  ILE B 128      67.241 -41.646   7.199  1.00 33.69           C
ATOM    943  CG1 ILE B 128      67.114 -40.767   5.936  1.00 36.19           C
ATOM    944  CG2 ILE B 128      66.308 -42.900   7.158  1.00 34.59           C
ATOM    945  CD1 ILE B 128      66.512 -41.450   4.631  1.00 48.58           C
ATOM    946  N   SER B 129      66.182 -42.184  10.347  1.00 27.72           N
ATOM    947  CA  SER B 129      66.296 -43.151  11.433  1.00 29.53           C
ATOM    948  C   SER B 129      65.664 -44.476  11.022  1.00 35.71           C
ATOM    949  O   SER B 129      64.511 -44.490  10.632  1.00 37.55           O
ATOM    950  CB  SER B 129      65.654 -42.664  12.723  1.00 30.29           C
ATOM    951  OG  SER B 129      66.321 -41.512  13.194  1.00 32.77           O
ATOM    952  N   ASP B 130      66.432 -45.574  11.087  1.00 34.58           N
ATOM    953  CA  ASP B 130      65.987 -46.931  10.730  1.00 34.50           C
ATOM    954  C   ASP B 130      67.051 -47.976  11.134  1.00 39.61           C
ATOM    955  O   ASP B 130      68.084 -47.604  11.703  1.00 38.58           O
ATOM    956  CB  ASP B 130      65.744 -47.012   9.198  1.00 36.57           C
ATOM    957  CG  ASP B 130      64.627 -47.940   8.771  1.00 46.72           C
ATOM    958  OD1 ASP B 130      64.339 -48.892   9.512  1.00 46.64           O
ATOM    959  OD2 ASP B 130      64.147 -47.801   7.632  1.00 55.65           O
ATOM    960  N   ARG B 131      66.821 -49.276  10.821  1.00 38.41           N
ATOM    961  CA  ARG B 131      67.841 -50.316  11.052  1.00 38.28           C
ATOM    962  C   ARG B 131      68.966 -50.082  10.031  1.00 41.93           C
ATOM    963  O   ARG B 131      68.666 -49.743   8.887  1.00 41.55           O
ATOM    964  CB  ARG B 131      67.247 -51.733  10.882  1.00 38.36           C
ATOM    965  N   SER B 132      70.245 -50.232  10.443  1.00 39.53           N
ATOM    966  CA  SER B 132      71.425 -50.014   9.575  1.00 40.28           C
ATOM    967  C   SER B 132      71.363 -50.608   8.166  1.00 45.74           C
ATOM    968  O   SER B 132      71.810 -49.955   7.213  1.00 43.45           O
ATOM    969  CB  SER B 132      72.708 -50.446  10.279  1.00 45.61           C
ATOM    970  OG  SER B 132      72.901 -49.548  11.352  1.00 52.75           O
ATOM    971  N   ALA B 133      70.762 -51.798   8.011  1.00 45.07           N
ATOM    972  CA  ALA B 133      70.614 -52.416   6.683  1.00 45.60           C
ATOM    973  C   ALA B 133      69.558 -51.706   5.847  1.00 47.98           C
ATOM    974  O   ALA B 133      69.685 -51.634   4.630  1.00 47.71           O
ATOM    975  CB  ALA B 133      70.266 -53.887   6.821  1.00 46.62           C
ATOM    976  N   ASN B 134      68.531 -51.162   6.507  1.00 44.63           N
ATOM    977  CA  ASN B 134      67.475 -50.423   5.812  1.00 44.11           C
ATOM    978  C   ASN B 134      67.995 -49.056   5.347  1.00 45.47           C
ATOM    979  O   ASN B 134      67.662 -48.623   4.240  1.00 45.23           O
ATOM    980  CB  ASN B 134      66.257 -50.243   6.707  1.00 45.76           C
ATOM    981  N   ILE B 135      68.844 -48.393   6.178  1.00 39.66           N
ATOM    982  CA  ILE B 135      69.387 -47.086   5.816  1.00 37.77           C
ATOM    983  C   ILE B 135      70.283 -47.218   4.577  1.00 42.42           C
ATOM    984  O   ILE B 135      70.187 -46.375   3.699  1.00 40.61           O
ATOM    985  CB  ILE B 135      70.113 -46.361   6.969  1.00 38.87           C
ATOM    986  CG1 ILE B 135      69.181 -46.184   8.178  1.00 37.87           C
ATOM    987  CG2 ILE B 135      70.657 -44.993   6.460  1.00 38.58           C
ATOM    988  CD1 ILE B 135      69.734 -45.484   9.344  1.00 41.66           C
ATOM    989  N   ALA B 136      71.135 -48.262   4.504  1.00 41.09           N
ATOM    990  CA  ALA B 136      72.009 -48.509   3.348  1.00 41.41           C
ATOM    991  C   ALA B 136      71.190 -48.631   2.063  1.00 42.08           C
ATOM    992  O   ALA B 136      71.601 -48.103   1.029  1.00 39.51           O
ATOM    993  CB  ALA B 136      72.844 -49.779   3.577  1.00 42.34           C
ATOM    994  N   ARG B 137      70.024 -49.316   2.136  1.00 39.58           N
ATOM    995  CA  ARG B 137      69.139 -49.496   0.980  1.00 39.19           C
ATOM    996  C   ARG B 137      68.576 -48.152   0.536  1.00 41.53           C
ATOM    997  O   ARG B 137      68.583 -47.866  -0.662  1.00 38.97           O
ATOM    998  CB  ARG B 137      68.002 -50.490   1.283  1.00 41.12           C
ATOM    999  N   ILE B 138      68.150 -47.296   1.497  1.00 40.06           N
ATOM   1000  CA  ILE B 138      67.622 -45.959   1.171  1.00 39.45           C
ATOM   1001  C   ILE B 138      68.735 -45.069   0.599  1.00 42.04           C
ATOM   1002  O   ILE B 138      68.484 -44.284  -0.314  1.00 40.95           O
ATOM   1003  CB  ILE B 138      66.883 -45.329   2.381  1.00 42.65           C
ATOM   1004  CG1 ILE B 138      65.628 -46.137   2.724  1.00 43.42           C
ATOM   1005  CG2 ILE B 138      66.506 -43.839   2.109  1.00 43.50           C
ATOM   1006  CD1 ILE B 138      65.101 -45.897   4.111  1.00 47.81           C
ATOM   1007  N   GLU B 139      69.947 -45.168   1.139  1.00 39.57           N
ATOM   1008  CA  GLU B 139      71.080 -44.400   0.612  1.00 39.83           C
ATOM   1009  C   GLU B 139      71.336 -44.706  -0.901  1.00 44.07           C
ATOM   1010  O   GLU B 139      71.663 -43.777  -1.640  1.00 44.32           O
ATOM   1011  CB  GLU B 139      72.330 -44.613   1.485  1.00 41.37           C
ATOM   1012  CG  GLU B 139      73.469 -43.648   1.193  1.00 51.12           C
ATOM   1013  CD  GLU B 139      74.396 -43.329   2.355  1.00 74.14           C
ATOM   1014  OE1 GLU B 139      74.351 -44.042   3.383  1.00 67.79           O
ATOM   1015  OE2 GLU B 139      75.180 -42.361   2.226  1.00 70.35           O
ATOM   1016  N   ASP B 140      71.158 -45.971  -1.369  1.00 40.06           N
ATOM   1017  CA  ASP B 140      71.287 -46.309  -2.805  1.00 38.78           C
ATOM   1018  C   ASP B 140      70.168 -45.681  -3.632  1.00 39.52           C
ATOM   1019  O   ASP B 140      70.424 -45.288  -4.763  1.00 39.30           O
ATOM   1020  CB  ASP B 140      71.294 -47.825  -3.045  1.00 40.28           C
ATOM   1021  N   VAL B 141      68.942 -45.591  -3.080  1.00 35.02           N
ATOM   1022  CA  VAL B 141      67.783 -45.007  -3.777  1.00 33.67           C
ATOM   1023  C   VAL B 141      68.021 -43.510  -3.949  1.00 34.18           C
ATOM   1024  O   VAL B 141      67.777 -42.971  -5.023  1.00 33.74           O
ATOM   1025  CB  VAL B 141      66.452 -45.317  -3.034  1.00 37.32           C
ATOM   1026  CG1 VAL B 141      65.278 -44.518  -3.610  1.00 36.53           C
ATOM   1027  CG2 VAL B 141      66.148 -46.809  -3.082  1.00 37.59           C
ATOM   1028  N   ILE B 142      68.523 -42.857  -2.906  1.00 30.21           N
ATOM   1029  CA  ILE B 142      68.867 -41.429  -2.946  1.00 30.15           C
ATOM   1030  C   ILE B 142      69.941 -41.192  -4.004  1.00 36.29           C
ATOM   1031  O   ILE B 142      69.783 -40.288  -4.812  1.00 36.73           O
ATOM   1032  CB  ILE B 142      69.291 -40.882  -1.550  1.00 32.66           C
ATOM   1033  CG1 ILE B 142      68.097 -40.899  -0.576  1.00 32.72           C
ATOM   1034  CG2 ILE B 142      69.853 -39.459  -1.684  1.00 33.35           C
ATOM   1035  CD1 ILE B 142      68.434 -40.785   0.839  1.00 39.40           C
ATOM   1036  N   ARG B 143      71.012 -42.020  -4.022  1.00 33.97           N
ATOM   1037  CA  ARG B 143      72.079 -41.869  -5.022  1.00 35.99           C
ATOM   1038  C   ARG B 143      71.549 -41.987  -6.450  1.00 42.34           C
ATOM   1039  O   ARG B 143      72.020 -41.279  -7.336  1.00 43.68           O
ATOM   1040  CB  ARG B 143      73.209 -42.896  -4.810  1.00 39.23           C
ATOM   1041  N   GLN B 144      70.594 -42.881  -6.681  1.00 38.42           N
ATOM   1042  CA  GLN B 144      70.040 -43.047  -8.024  1.00 38.43           C
ATOM   1043  C   GLN B 144      69.097 -41.893  -8.359  1.00 38.42           C
ATOM   1044  O   GLN B 144      69.154 -41.370  -9.470  1.00 35.91           O
ATOM   1045  CB  GLN B 144      69.311 -44.398  -8.162  1.00 40.24           C
ATOM   1046  N   LEU B 145      68.216 -41.501  -7.402  1.00 34.32           N
ATOM   1047  CA  LEU B 145      67.265 -40.395  -7.626  1.00 33.42           C
ATOM   1048  C   LEU B 145      68.001 -39.083  -7.836  1.00 38.02           C
ATOM   1049  O   LEU B 145      67.602 -38.290  -8.688  1.00 36.87           O
ATOM   1050  CB  LEU B 145      66.283 -40.208  -6.471  1.00 32.77           C
ATOM   1051  CG  LEU B 145      65.221 -41.238  -6.284  1.00 36.28           C
ATOM   1052  CD1 LEU B 145      64.524 -41.041  -4.920  1.00 34.61           C
ATOM   1053  CD2 LEU B 145      64.263 -41.224  -7.421  1.00 37.87           C
ATOM   1054  N   ASP B 146      69.073 -38.855  -7.062  1.00 35.46           N
ATOM   1055  CA  ASP B 146      69.896 -37.635  -7.161  1.00 34.12           C
ATOM   1056  C   ASP B 146      70.530 -37.388  -8.545  1.00 37.21           C
ATOM   1057  O   ASP B 146      70.818 -36.236  -8.881  1.00 35.13           O
ATOM   1058  CB  ASP B 146      71.006 -37.659  -6.101  1.00 34.29           C
ATOM   1059  CG  ASP B 146      71.694 -36.334  -5.943  1.00 36.88           C
ATOM   1060  OD1 ASP B 146      70.994 -35.314  -5.883  1.00 35.72           O
ATOM   1061  OD2 ASP B 146      72.947 -36.312  -5.909  1.00 38.86           O
ATOM   1062  N   GLN B 147      70.739 -38.447  -9.337  1.00 34.98           N
ATOM   1063  CA  GLN B 147      71.298 -38.318 -10.690  1.00 36.61           C
ATOM   1064  C   GLN B 147      70.253 -37.841 -11.702  1.00 41.47           C
ATOM   1065  O   GLN B 147      70.632 -37.400 -12.779  1.00 42.98           O
ATOM   1066  CB  GLN B 147      71.919 -39.655 -11.173  1.00 38.17           C
ATOM   1067  N   LYS B 148      68.949 -37.945 -11.378  1.00 38.29           N
ATOM   1068  CA  LYS B 148      67.859 -37.513 -12.266  1.00 37.40           C
ATOM   1069  C   LYS B 148      67.750 -35.987 -12.281  1.00 41.02           C
ATOM   1070  O   LYS B 148      67.979 -35.346 -11.252  1.00 41.27           O
ATOM   1071  CB  LYS B 148      66.528 -38.144 -11.821  1.00 39.72           C
ATOM   1072  N   GLY B 149      67.410 -35.423 -13.439  1.00 38.06           N
ATOM   1073  CA  GLY B 149      67.302 -33.977 -13.624  1.00 38.73           C
ATOM   1074  C   GLY B 149      66.018 -33.345 -13.099  1.00 43.71           C
ATOM   1075  O   GLY B 149      66.009 -32.166 -12.743  1.00 44.00           O
ATOM   1076  N   SER B 150      64.929 -34.111 -13.055  1.00 39.46           N
ATOM   1077  CA  SER B 150      63.626 -33.626 -12.614  1.00 38.97           C
ATOM   1078  C   SER B 150      63.092 -34.562 -11.544  1.00 36.31           C
ATOM   1079  O   SER B 150      63.406 -35.743 -11.550  1.00 34.83           O
ATOM   1080  CB  SER B 150      62.665 -33.559 -13.800  1.00 43.89           C
ATOM   1081  OG  SER B 150      61.347 -33.179 -13.440  1.00 48.89           O
ATOM   1082  N   HIS B 151      62.379 -34.004 -10.571  1.00 30.02           N
ATOM   1083  CA  HIS B 151      61.725 -34.762  -9.510  1.00 28.78           C
ATOM   1084  C   HIS B 151      60.249 -34.457  -9.434  1.00 27.11           C
ATOM   1085  O   HIS B 151      59.638 -34.569  -8.378  1.00 22.51           O
ATOM   1086  CB  HIS B 151      62.454 -34.546  -8.190  1.00 30.55           C
ATOM   1087  CG  HIS B 151      63.817 -35.149  -8.246  1.00 34.45           C
ATOM   1088  ND1 HIS B 151      64.955 -34.363  -8.285  1.00 36.58           N
ATOM   1089  CD2 HIS B 151      64.172 -36.440  -8.431  1.00 37.01           C
ATOM   1090  CE1 HIS B 151      65.969 -35.199  -8.435  1.00 36.46           C
ATOM   1091  NE2 HIS B 151      65.547 -36.463  -8.504  1.00 37.16           N
ATOM   1092  N   ASP B 152      59.662 -34.108 -10.588  1.00 22.70           N
ATOM   1093  CA  ASP B 152      58.213 -33.871 -10.711  1.00 21.56           C
ATOM   1094  C   ASP B 152      57.594 -35.255 -10.714  1.00 23.58           C
ATOM   1095  O   ASP B 152      58.239 -36.203 -11.153  1.00 22.69           O
ATOM   1096  CB  ASP B 152      57.872 -33.139 -12.022  1.00 21.91           C
ATOM   1097  CG  ASP B 152      58.297 -31.676 -12.033  1.00 29.08           C
ATOM   1098  OD1 ASP B 152      58.709 -31.162 -10.960  1.00 26.83           O
ATOM   1099  OD2 ASP B 152      58.132 -31.016 -13.080  1.00 29.43           O
ATOM   1100  N   TYR B 153      56.380 -35.395 -10.262  1.00 18.98           N
ATOM   1101  CA  TYR B 153      55.806 -36.733 -10.198  1.00 18.23           C
ATOM   1102  C   TYR B 153      54.304 -36.709 -10.268  1.00 21.40           C
ATOM   1103  O   TYR B 153      53.722 -35.637 -10.086  1.00 18.21           O
ATOM   1104  CB  TYR B 153      56.281 -37.432  -8.905  1.00 17.32           C
ATOM   1105  CG  TYR B 153      55.913 -36.719  -7.616  1.00 15.51           C
ATOM   1106  CD1 TYR B 153      56.753 -35.780  -7.060  1.00 18.71           C
ATOM   1107  CD2 TYR B 153      54.755 -37.043  -6.921  1.00 14.73           C
ATOM   1108  CE1 TYR B 153      56.476 -35.193  -5.832  1.00 19.97           C
ATOM   1109  CE2 TYR B 153      54.454 -36.444  -5.700  1.00 16.07           C
ATOM   1110  CZ  TYR B 153      55.347 -35.554  -5.134  1.00 20.59           C
ATOM   1111  OH  TYR B 153      55.115 -34.939  -3.929  1.00 22.57           O
ATOM   1112  N   SER B 154      53.695 -37.876 -10.649  1.00 20.22           N
ATOM   1113  CA  SER B 154      52.253 -38.133 -10.647  1.00 20.80           C
ATOM   1114  C   SER B 154      51.962 -39.252  -9.658  1.00 26.71           C
ATOM   1115  O   SER B 154      52.761 -40.180  -9.521  1.00 26.99           O
ATOM   1116  CB  SER B 154      51.737 -38.526 -12.022  1.00 23.05           C
ATOM   1117  OG  SER B 154      51.703 -37.365 -12.821  1.00 30.08           O
ATOM   1118  N   VAL B 155      50.835 -39.147  -8.966  1.00 24.20           N
ATOM   1119  CA  VAL B 155      50.377 -40.122  -7.986  1.00 23.69           C
ATOM   1120  C   VAL B 155      49.080 -40.791  -8.458  1.00 26.22           C
ATOM   1121  O   VAL B 155      48.147 -40.096  -8.862  1.00 21.99           O
ATOM   1122  CB  VAL B 155      50.196 -39.430  -6.631  1.00 28.17           C
ATOM   1123  CG1 VAL B 155      49.526 -40.362  -5.635  1.00 28.46           C
ATOM   1124  CG2 VAL B 155      51.532 -38.915  -6.117  1.00 27.94           C
ATOM   1125  N   ILE B 156      49.040 -42.147  -8.396  1.00 22.40           N
ATOM   1126  CA  ILE B 156      47.873 -42.960  -8.750  1.00 22.51           C
ATOM   1127  C   ILE B 156      47.489 -43.825  -7.576  1.00 25.04           C
ATOM   1128  O   ILE B 156      48.258 -44.699  -7.202  1.00 23.85           O
ATOM   1129  CB  ILE B 156      48.100 -43.836  -9.973  1.00 27.06           C
ATOM   1130  CG1 ILE B 156      48.511 -43.012 -11.160  1.00 29.86           C
ATOM   1131  CG2 ILE B 156      46.823 -44.672 -10.299  1.00 27.96           C
ATOM   1132  CD1 ILE B 156      49.043 -43.835 -12.248  1.00 46.88           C
ATOM   1133  N   ASN B 157      46.295 -43.620  -7.041  1.00 22.57           N
ATOM   1134  CA  ASN B 157      45.741 -44.390  -5.931  1.00 21.68           C
ATOM   1135  C   ASN B 157      45.046 -45.573  -6.563  1.00 27.58           C
ATOM   1136  O   ASN B 157      44.054 -45.392  -7.226  1.00 29.01           O
ATOM   1137  CB  ASN B 157      44.735 -43.552  -5.167  1.00 18.94           C
ATOM   1138  CG  ASN B 157      45.368 -42.334  -4.588  1.00 27.59           C
ATOM   1139  OD1 ASN B 157      46.009 -42.399  -3.566  1.00 32.52           O
ATOM   1140  ND2 ASN B 157      45.259 -41.208  -5.262  1.00 21.62           N
ATOM   1141  N   LEU B 158      45.578 -46.771  -6.426  1.00 25.48           N
ATOM   1142  CA  LEU B 158      44.997 -47.944  -7.078  1.00 25.28           C
ATOM   1143  C   LEU B 158      43.744 -48.412  -6.349  1.00 27.18           C
ATOM   1144  O   LEU B 158      43.823 -48.739  -5.173  1.00 26.36           O
ATOM   1145  CB  LEU B 158      46.031 -49.075  -7.154  1.00 24.83           C
ATOM   1146  CG  LEU B 158      47.341 -48.763  -7.849  1.00 28.69           C
ATOM   1147  CD1 LEU B 158      48.374 -49.767  -7.470  1.00 28.52           C
ATOM   1148  CD2 LEU B 158      47.177 -48.700  -9.347  1.00 33.81           C
ATOM   1149  N   ARG B 159      42.586 -48.423  -7.031  1.00 24.87           N
ATOM   1150  CA  ARG B 159      41.327 -48.862  -6.406  1.00 25.73           C
ATOM   1151  C   ARG B 159      41.147 -50.397  -6.416  1.00 28.66           C
ATOM   1152  O   ARG B 159      40.535 -50.927  -5.509  1.00 27.58           O
ATOM   1153  CB  ARG B 159      40.123 -48.183  -7.114  1.00 26.13           C
ATOM   1154  CG  ARG B 159      38.780 -48.480  -6.481  1.00 26.44           C
ATOM   1155  CD  ARG B 159      37.664 -47.632  -7.067  1.00 33.52           C
ATOM   1156  NE  ARG B 159      36.375 -47.907  -6.430  1.00 45.10           N
ATOM   1157  CZ  ARG B 159      35.195 -47.443  -6.841  1.00 60.18           C
ATOM   1158  NH1 ARG B 159      35.111 -46.673  -7.926  1.00 41.61           N
ATOM   1159  NH2 ARG B 159      34.086 -47.752  -6.178  1.00 48.73           N
ATOM   1160  N   TYR B 160      41.583 -51.085  -7.467  1.00 29.01           N
ATOM   1161  CA  TYR B 160      41.371 -52.529  -7.638  1.00 29.76           C
ATOM   1162  C   TYR B 160      42.643 -53.374  -7.514  1.00 35.57           C
ATOM   1163  O   TYR B 160      42.611 -54.441  -6.909  1.00 36.38           O
ATOM   1164  CB  TYR B 160      40.735 -52.786  -9.015  1.00 30.74           C
ATOM   1165  CG  TYR B 160      39.492 -51.958  -9.233  1.00 33.80           C
ATOM   1166  CD1 TYR B 160      38.324 -52.211  -8.513  1.00 34.89           C
ATOM   1167  CD2 TYR B 160      39.512 -50.850 -10.070  1.00 34.76           C
ATOM   1168  CE1 TYR B 160      37.192 -51.410  -8.664  1.00 36.47           C
ATOM   1169  CE2 TYR B 160      38.383 -50.050 -10.239  1.00 35.61           C
ATOM   1170  CZ  TYR B 160      37.218 -50.341  -9.547  1.00 42.27           C
ATOM   1171  OH  TYR B 160      36.093 -49.563  -9.713  1.00 40.67           O
ATOM   1172  N   GLY B 161      43.723 -52.917  -8.128  1.00 31.41           N
ATOM   1173  CA  GLY B 161      44.979 -53.639  -8.143  1.00 30.25           C
ATOM   1174  C   GLY B 161      45.753 -53.571  -6.847  1.00 30.50           C
ATOM   1175  O   GLY B 161      45.478 -52.736  -5.975  1.00 30.81           O
ATOM   1176  N   TRP B 162      46.613 -54.572  -6.680  1.00 24.83           N
ATOM   1177  CA  TRP B 162      47.541 -54.677  -5.574  1.00 24.87           C
ATOM   1178  C   TRP B 162      48.812 -53.935  -6.028  1.00 27.97           C
ATOM   1179  O   TRP B 162      49.335 -54.245  -7.079  1.00 25.78           O
ATOM   1180  CB  TRP B 162      47.851 -56.139  -5.281  1.00 24.54           C
ATOM   1181  CG  TRP B 162      49.059 -56.345  -4.428  1.00 24.93           C
ATOM   1182  CD1 TRP B 162      50.124 -57.141  -4.709  1.00 27.70           C
ATOM   1183  CD2 TRP B 162      49.228 -55.910  -3.084  1.00 25.22           C
ATOM   1184  NE1 TRP B 162      50.944 -57.231  -3.620  1.00 27.09           N
ATOM   1185  CE2 TRP B 162      50.458 -56.421  -2.632  1.00 29.09           C
ATOM   1186  CE3 TRP B 162      48.480 -55.092  -2.227  1.00 27.18           C
ATOM   1187  CZ2 TRP B 162      50.929 -56.192  -1.339  1.00 29.19           C
ATOM   1188  CZ3 TRP B 162      48.976 -54.820  -0.968  1.00 29.26           C
ATOM   1189  CH2 TRP B 162      50.183 -55.372  -0.531  1.00 30.17           C
ATOM   1190  N   VAL B 163      49.234 -52.918  -5.265  1.00 26.83           N
ATOM   1191  CA  VAL B 163      50.403 -52.050  -5.517  1.00 27.66           C
ATOM   1192  C   VAL B 163      51.693 -52.687  -6.049  1.00 31.90           C
ATOM   1193  O   VAL B 163      52.286 -52.171  -6.981  1.00 30.54           O
ATOM   1194  CB  VAL B 163      50.671 -51.160  -4.258  1.00 30.90           C
ATOM   1195  CG1 VAL B 163      50.967 -52.002  -3.005  1.00 31.65           C
ATOM   1196  CG2 VAL B 163      51.776 -50.169  -4.513  1.00 30.55           C
ATOM   1197  N   MET B 164      52.118 -53.793  -5.465  1.00 29.61           N
ATOM   1198  CA  MET B 164      53.364 -54.485  -5.801  1.00 27.64           C
ATOM   1199  C   MET B 164      53.254 -55.191  -7.136  1.00 30.97           C
ATOM   1200  O   MET B 164      54.244 -55.253  -7.865  1.00 28.32           O
ATOM   1201  CB  MET B 164      53.776 -55.471  -4.699  1.00 29.40           C
ATOM   1202  CG  MET B 164      53.887 -54.856  -3.308  1.00 30.97           C
ATOM   1203  SD  MET B 164      54.811 -53.288  -3.226  1.00 33.97           S
ATOM   1204  CE  MET B 164      56.446 -53.874  -3.552  1.00 31.01           C
ATOM   1205  N   ASP B 165      52.062 -55.664  -7.501  1.00 29.23           N
ATOM   1206  CA  ASP B 165      51.885 -56.295  -8.803  1.00 30.28           C
ATOM   1207  C   ASP B 165      51.975 -55.239  -9.883  1.00 32.64           C
ATOM   1208  O   ASP B 165      52.643 -55.457 -10.885  1.00 28.61           O
ATOM   1209  CB  ASP B 165      50.516 -56.976  -8.927  1.00 32.52           C
ATOM   1210  CG  ASP B 165      50.368 -58.248  -8.146  1.00 43.59           C
ATOM   1211  OD1 ASP B 165      51.403 -58.820  -7.745  1.00 45.94           O
ATOM   1212  OD2 ASP B 165      49.218 -58.657  -7.911  1.00 46.94           O
ATOM   1213  N   ALA B 166      51.266 -54.108  -9.690  1.00 30.65           N
ATOM   1214  CA  ALA B 166      51.270 -53.038 -10.691  1.00 31.18           C
ATOM   1215  C   ALA B 166      52.687 -52.533 -10.931  1.00 32.36           C
ATOM   1216  O   ALA B 166      53.086 -52.381 -12.079  1.00 31.32           O
ATOM   1217  CB  ALA B 166      50.383 -51.888 -10.224  1.00 32.23           C
ATOM   1218  N   ALA B 167      53.460 -52.310  -9.850  1.00 28.85           N
ATOM   1219  CA  ALA B 167      54.842 -51.819  -9.994  1.00 28.83           C
ATOM   1220  C   ALA B 167      55.711 -52.796 -10.792  1.00 32.48           C
ATOM   1221  O   ALA B 167      56.380 -52.380 -11.722  1.00 31.56           O
ATOM   1222  CB  ALA B 167      55.457 -51.552  -8.621  1.00 29.54           C
ATOM   1223  N   GLU B 168      55.615 -54.099 -10.485  1.00 29.49           N
ATOM   1224  CA  GLU B 168      56.367 -55.150 -11.188  1.00 29.78           C
ATOM   1225  C   GLU B 168      56.006 -55.222 -12.675  1.00 34.72           C
ATOM   1226  O   GLU B 168      56.890 -55.307 -13.505  1.00 34.81           O
ATOM   1227  CB  GLU B 168      56.141 -56.515 -10.489  1.00 31.41           C
ATOM   1228  CG  GLU B 168      57.178 -57.577 -10.824  1.00 43.60           C
ATOM   1229  CD  GLU B 168      56.920 -58.887 -10.105  1.00 77.08           C
ATOM   1230  OE1 GLU B 168      55.930 -59.570 -10.458  1.00 81.13           O
ATOM   1231  OE2 GLU B 168      57.680 -59.212  -9.165  1.00 73.15           O
ATOM   1232  N   VAL B 169      54.718 -55.156 -13.017  1.00 34.45           N
ATOM   1233  CA  VAL B 169      54.290 -55.170 -14.431  1.00 34.41           C
ATOM   1234  C   VAL B 169      54.839 -53.953 -15.186  1.00 34.44           C
ATOM   1235  O   VAL B 169      55.304 -54.077 -16.319  1.00 33.97           O
ATOM   1236  CB  VAL B 169      52.743 -55.232 -14.514  1.00 39.16           C
ATOM   1237  CG1 VAL B 169      52.241 -54.855 -15.906  1.00 39.62           C
ATOM   1238  CG2 VAL B 169      52.248 -56.615 -14.153  1.00 38.90           C
ATOM   1239  N   LEU B 170      54.741 -52.774 -14.576  1.00 29.96           N
ATOM   1240  CA  LEU B 170      55.222 -51.550 -15.199  1.00 29.43           C
ATOM   1241  C   LEU B 170      56.722 -51.548 -15.379  1.00 33.32           C
ATOM   1242  O   LEU B 170      57.184 -51.208 -16.464  1.00 34.67           O
ATOM   1243  CB  LEU B 170      54.761 -50.322 -14.400  1.00 29.22           C
ATOM   1244  CG  LEU B 170      53.257 -50.099 -14.451  1.00 31.88           C
ATOM   1245  CD1 LEU B 170      52.830 -49.076 -13.416  1.00 31.94           C
ATOM   1246  CD2 LEU B 170      52.789 -49.746 -15.858  1.00 30.97           C
ATOM   1247  N   ASN B 171      57.476 -52.009 -14.368  1.00 28.53           N
ATOM   1248  CA  ASN B 171      58.929 -52.117 -14.461  1.00 29.90           C
ATOM   1249  C   ASN B 171      59.346 -53.145 -15.499  1.00 37.13           C
ATOM   1250  O   ASN B 171      60.250 -52.876 -16.277  1.00 36.56           O
ATOM   1251  CB  ASN B 171      59.526 -52.501 -13.109  1.00 27.58           C
ATOM   1252  CG  ASN B 171      59.505 -51.360 -12.141  1.00 46.46           C
ATOM   1253  OD1 ASN B 171      59.612 -50.194 -12.529  1.00 43.92           O
ATOM   1254  ND2 ASN B 171      59.473 -51.670 -10.849  1.00 38.44           N
ATOM   1255  N   ASN B 172      58.692 -54.324 -15.504  1.00 36.69           N
ATOM   1256  CA  ASN B 172      58.973 -55.374 -16.496  1.00 37.41           C
ATOM   1257  C   ASN B 172      58.727 -54.850 -17.902  1.00 42.40           C
ATOM   1258  O   ASN B 172      59.627 -54.938 -18.728  1.00 43.73           O
ATOM   1259  CB  ASN B 172      58.136 -56.642 -16.229  1.00 35.35           C
ATOM   1260  CG  ASN B 172      58.669 -57.496 -15.119  1.00 59.40           C
ATOM   1261  OD1 ASN B 172      59.738 -57.240 -14.554  1.00 50.72           O
ATOM   1262  ND2 ASN B 172      57.942 -58.550 -14.797  1.00 60.07           N
ATOM   1263  N   ALA B 173      57.559 -54.242 -18.160  1.00 40.18           N
ATOM   1264  CA  ALA B 173      57.261 -53.668 -19.486  1.00 41.91           C
ATOM   1265  C   ALA B 173      58.293 -52.614 -19.935  1.00 47.14           C
ATOM   1266  O   ALA B 173      58.662 -52.602 -21.114  1.00 46.71           O
ATOM   1267  CB  ALA B 173      55.867 -53.076 -19.509  1.00 42.83           C
ATOM   1268  N   MET B 174      58.764 -51.750 -19.013  1.00 42.69           N
ATOM   1269  CA  MET B 174      59.782 -50.754 -19.359  1.00 43.72           C
ATOM   1270  C   MET B 174      61.132 -51.416 -19.642  1.00 48.51           C
ATOM   1271  O   MET B 174      61.774 -51.042 -20.619  1.00 49.03           O
ATOM   1272  CB  MET B 174      59.931 -49.675 -18.283  1.00 46.19           C
ATOM   1273  CG  MET B 174      58.788 -48.690 -18.290  1.00 49.69           C
ATOM   1274  SD  MET B 174      59.083 -47.292 -17.214  1.00 53.60           S
ATOM   1275  CE  MET B 174      59.087 -48.121 -15.600  1.00 49.87           C
ATOM   1276  N   SER B 175      61.559 -52.381 -18.802  1.00 43.30           N
ATOM   1277  CA  SER B 175      62.813 -53.115 -19.022  1.00 42.82           C
ATOM   1278  C   SER B 175      62.806 -53.983 -20.308  1.00 46.52           C
ATOM   1279  O   SER B 175      63.858 -54.117 -20.928  1.00 46.59           O
ATOM   1280  CB  SER B 175      63.174 -54.005 -17.831  1.00 44.91           C
ATOM   1281  OG  SER B 175      63.449 -53.310 -16.629  1.00 54.38           O
ATOM   1282  N   ARG B 176      61.660 -54.559 -20.699  1.00 42.27           N
ATOM   1283  CA  ARG B 176      61.556 -55.398 -21.907  1.00 42.91           C
ATOM   1284  C   ARG B 176      61.285 -54.598 -23.201  1.00 52.75           C
ATOM   1285  O   ARG B 176      61.300 -55.185 -24.275  1.00 52.96           O
ATOM   1286  CB  ARG B 176      60.452 -56.471 -21.746  1.00 42.02           C
ATOM   1287  CG  ARG B 176      60.470 -57.440 -20.547  1.00 40.04           C
ATOM   1288  CD  ARG B 176      59.253 -58.357 -20.678  1.00 46.57           C
ATOM   1289  NE  ARG B 176      58.763 -58.941 -19.425  1.00 52.75           N
ATOM   1290  CZ  ARG B 176      59.186 -60.101 -18.918  1.00 70.39           C
ATOM   1291  NH1 ARG B 176      60.164 -60.778 -19.511  1.00 63.32           N
ATOM   1292  NH2 ARG B 176      58.671 -60.562 -17.783  1.00 43.18           N
ATOM   1293  N   GLY B 177      61.005 -53.298 -23.098  1.00 54.24           N
ATOM   1294  CA  GLY B 177      60.696 -52.455 -24.251  1.00 55.40           C
ATOM   1295  C   GLY B 177      59.231 -52.401 -24.668  1.00 61.78           C
ATOM   1296  O   GLY B 177      58.911 -51.799 -25.695  1.00 61.45           O
ATOM   1297  N   GLN B 178      58.328 -52.993 -23.866  1.00 59.55           N
ATOM   1298  CA  GLN B 178      56.901 -53.071 -24.187  1.00 59.86           C
ATOM   1299  C   GLN B 178      56.090 -51.808 -23.834  1.00 63.22           C
ATOM   1300  O   GLN B 178      54.959 -51.692 -24.323  1.00 63.75           O
ATOM   1301  CB  GLN B 178      56.278 -54.310 -23.507  1.00 61.73           C
ATOM   1302  CG  GLN B 178      56.784 -55.636 -24.080  1.00 83.91           C
ATOM   1303  CD  GLN B 178      57.086 -56.687 -23.043  1.00112.08           C
ATOM   1304  OE1 GLN B 178      57.153 -56.432 -21.830  1.00111.71           O
ATOM   1305  NE2 GLN B 178      57.278 -57.912 -23.515  1.00105.26           N
ATOM   1306  N   ALA B 179      56.613 -50.865 -23.035  1.00 58.32           N
ATOM   1307  CA  ALA B 179      55.856 -49.653 -22.663  1.00 58.15           C
ATOM   1308  C   ALA B 179      56.192 -48.480 -23.599  1.00 63.17           C
ATOM   1309  O   ALA B 179      56.722 -47.473 -23.140  1.00 63.88           O
ATOM   1310  CB  ALA B 179      56.156 -49.284 -21.213  1.00 58.86           C
ATOM   1311  N   LYS B 180      55.885 -48.618 -24.915  1.00 59.76           N
ATOM   1312  CA  LYS B 180      56.196 -47.621 -25.962  1.00 59.06           C
ATOM   1313  C   LYS B 180      55.769 -46.236 -25.522  1.00 60.48           C
ATOM   1314  O   LYS B 180      54.658 -46.074 -25.032  1.00 61.30           O
ATOM   1315  CB  LYS B 180      55.506 -47.970 -27.297  1.00 62.31           C
ATOM   1316  N   GLY B 181      56.683 -45.276 -25.599  1.00 54.66           N
ATOM   1317  CA  GLY B 181      56.420 -43.904 -25.193  1.00 52.62           C
ATOM   1318  C   GLY B 181      56.759 -43.585 -23.743  1.00 52.79           C
ATOM   1319  O   GLY B 181      57.029 -42.423 -23.444  1.00 51.17           O
ATOM   1320  N   ALA B 182      56.719 -44.583 -22.821  1.00 46.38           N
ATOM   1321  CA  ALA B 182      57.015 -44.386 -21.395  1.00 45.24           C
ATOM   1322  C   ALA B 182      58.496 -44.624 -20.999  1.00 45.33           C
ATOM   1323  O   ALA B 182      58.836 -44.424 -19.841  1.00 42.57           O
ATOM   1324  CB  ALA B 182      56.110 -45.278 -20.562  1.00 45.88           C
ATOM   1325  N   ALA B 183      59.374 -45.045 -21.935  1.00 42.73           N
ATOM   1326  CA  ALA B 183      60.799 -45.287 -21.669  1.00 42.54           C
ATOM   1327  C   ALA B 183      61.423 -44.030 -21.072  1.00 44.97           C
ATOM   1328  O   ALA B 183      61.182 -42.930 -21.564  1.00 46.00           O
ATOM   1329  CB  ALA B 183      61.518 -45.652 -22.974  1.00 43.58           C
ATOM   1330  N   GLY B 184      62.153 -44.193 -19.981  1.00 39.51           N
ATOM   1331  CA  GLY B 184      62.741 -43.075 -19.262  1.00 38.65           C
ATOM   1332  C   GLY B 184      61.978 -42.780 -17.988  1.00 40.06           C
ATOM   1333  O   GLY B 184      62.548 -42.194 -17.075  1.00 41.33           O
ATOM   1334  N   ALA B 185      60.680 -43.177 -17.906  1.00 33.72           N
ATOM   1335  CA  ALA B 185      59.899 -42.963 -16.692  1.00 32.29           C
ATOM   1336  C   ALA B 185      60.258 -44.029 -15.641  1.00 34.82           C
ATOM   1337  O   ALA B 185      60.954 -44.981 -15.956  1.00 34.19           O
ATOM   1338  CB  ALA B 185      58.418 -42.978 -17.005  1.00 32.70           C
ATOM   1339  N   GLN B 186      59.863 -43.819 -14.389  1.00 30.26           N
ATOM   1340  CA  GLN B 186      60.214 -44.716 -13.272  1.00 29.63           C
ATOM   1341  C   GLN B 186      59.016 -44.783 -12.319  1.00 32.33           C
ATOM   1342  O   GLN B 186      58.228 -43.838 -12.313  1.00 29.85           O
ATOM   1343  CB  GLN B 186      61.481 -44.166 -12.591  1.00 30.51           C
ATOM   1344  CG  GLN B 186      61.827 -44.754 -11.215  1.00 41.48           C
ATOM   1345  CD  GLN B 186      63.066 -44.128 -10.614  1.00 59.17           C
ATOM   1346  OE1 GLN B 186      63.828 -43.420 -11.271  1.00 55.34           O
ATOM   1347  NE2 GLN B 186      63.307 -44.390  -9.345  1.00 57.35           N
ATOM   1348  N   VAL B 187      58.856 -45.909 -11.575  1.00 29.28           N
ATOM   1349  CA  VAL B 187      57.742 -46.159 -10.630  1.00 28.99           C
ATOM   1350  C   VAL B 187      58.304 -46.307  -9.248  1.00 29.81           C
ATOM   1351  O   VAL B 187      59.293 -47.013  -9.116  1.00 30.82           O
ATOM   1352  CB  VAL B 187      56.986 -47.500 -10.937  1.00 35.30           C
ATOM   1353  CG1 VAL B 187      55.750 -47.650 -10.049  1.00 35.77           C
ATOM   1354  CG2 VAL B 187      56.576 -47.628 -12.380  1.00 36.49           C
ATOM   1355  N   ILE B 188      57.640 -45.747  -8.213  1.00 25.61           N
ATOM   1356  CA  ILE B 188      57.939 -45.982  -6.805  1.00 24.81           C
ATOM   1357  C   ILE B 188      56.609 -46.481  -6.208  1.00 29.20           C
ATOM   1358  O   ILE B 188      55.594 -45.772  -6.267  1.00 26.73           O
ATOM   1359  CB  ILE B 188      58.462 -44.741  -6.042  1.00 27.69           C
ATOM   1360  CG1 ILE B 188      59.909 -44.397  -6.522  1.00 29.63           C
ATOM   1361  CG2 ILE B 188      58.418 -44.971  -4.525  1.00 27.42           C
ATOM   1362  CD1 ILE B 188      60.463 -43.060  -6.041  1.00 32.39           C
ATOM   1363  N   ALA B 189      56.650 -47.688  -5.630  1.00 25.38           N
ATOM   1364  CA  ALA B 189      55.500 -48.277  -4.975  1.00 24.46           C
ATOM   1365  C   ALA B 189      55.333 -47.616  -3.591  1.00 27.62           C
ATOM   1366  O   ALA B 189      56.322 -47.377  -2.928  1.00 29.03           O
ATOM   1367  CB  ALA B 189      55.737 -49.772  -4.828  1.00 24.55           C
ATOM   1368  N   ASP B 190      54.120 -47.288  -3.169  1.00 26.29           N
ATOM   1369  CA  ASP B 190      53.852 -46.762  -1.823  1.00 25.74           C
ATOM   1370  C   ASP B 190      52.746 -47.616  -1.276  1.00 26.82           C
ATOM   1371  O   ASP B 190      51.559 -47.320  -1.426  1.00 22.44           O
ATOM   1372  CB  ASP B 190      53.514 -45.269  -1.853  1.00 27.23           C
ATOM   1373  CG  ASP B 190      53.197 -44.635  -0.510  1.00 42.14           C
ATOM   1374  OD1 ASP B 190      53.370 -45.312   0.525  1.00 41.10           O
ATOM   1375  OD2 ASP B 190      52.859 -43.433  -0.489  1.00 46.93           O
ATOM   1376  N   ALA B 191      53.155 -48.714  -0.686  1.00 26.84           N
ATOM   1377  CA  ALA B 191      52.233 -49.694  -0.202  1.00 26.74           C
ATOM   1378  C   ALA B 191      51.306 -49.181   0.862  1.00 28.34           C
ATOM   1379  O   ALA B 191      50.110 -49.458   0.767  1.00 26.02           O
ATOM   1380  CB  ALA B 191      52.990 -50.930   0.278  1.00 27.65           C
ATOM   1381  N   ARG B 192      51.802 -48.411   1.859  1.00 27.46           N
ATOM   1382  CA  ARG B 192      50.946 -47.948   2.960  1.00 28.57           C
ATOM   1383  C   ARG B 192      49.598 -47.450   2.509  1.00 32.87           C
ATOM   1384  O   ARG B 192      48.620 -47.685   3.199  1.00 33.22           O
ATOM   1385  CB  ARG B 192      51.626 -46.906   3.875  1.00 29.19           C
ATOM   1386  N   THR B 193      49.526 -46.757   1.353  1.00 31.09           N
ATOM   1387  CA  THR B 193      48.264 -46.214   0.835  1.00 30.49           C
ATOM   1388  C   THR B 193      47.866 -46.819  -0.509  1.00 33.14           C
ATOM   1389  O   THR B 193      46.915 -46.354  -1.139  1.00 32.84           O
ATOM   1390  CB  THR B 193      48.345 -44.692   0.814  1.00 42.21           C
ATOM   1391  OG1 THR B 193      49.495 -44.308   0.057  1.00 46.06           O
ATOM   1392  CG2 THR B 193      48.428 -44.097   2.218  1.00 40.65           C
ATOM   1393  N   ASN B 194      48.526 -47.920  -0.906  1.00 25.75           N
ATOM   1394  CA  ASN B 194      48.233 -48.637  -2.131  1.00 23.44           C
ATOM   1395  C   ASN B 194      48.231 -47.695  -3.333  1.00 24.21           C
ATOM   1396  O   ASN B 194      47.259 -47.652  -4.107  1.00 22.47           O
ATOM   1397  CB  ASN B 194      46.908 -49.423  -2.028  1.00 20.05           C
ATOM   1398  CG  ASN B 194      46.848 -50.548  -3.042  1.00 27.32           C
ATOM   1399  OD1 ASN B 194      47.770 -51.321  -3.149  1.00 26.29           O
ATOM   1400  ND2 ASN B 194      45.804 -50.668  -3.838  1.00 23.20           N
ATOM   1401  N   ARG B 195      49.314 -46.935  -3.473  1.00 21.70           N
ATOM   1402  CA  ARG B 195      49.448 -45.972  -4.570  1.00 22.84           C
ATOM   1403  C   ARG B 195      50.830 -46.019  -5.240  1.00 28.84           C
ATOM   1404  O   ARG B 195      51.822 -46.440  -4.630  1.00 30.84           O
ATOM   1405  CB  ARG B 195      49.135 -44.572  -4.046  1.00 25.19           C
ATOM   1406  CG  ARG B 195      50.204 -43.987  -3.204  1.00 29.85           C
ATOM   1407  CD  ARG B 195      49.827 -42.637  -2.630  1.00 32.77           C
ATOM   1408  NE  ARG B 195      50.993 -42.044  -1.978  1.00 40.14           N
ATOM   1409  CZ  ARG B 195      51.157 -40.755  -1.689  1.00 45.38           C
ATOM   1410  NH1 ARG B 195      50.202 -39.876  -1.970  1.00 38.69           N
ATOM   1411  NH2 ARG B 195      52.287 -40.334  -1.135  1.00 35.23           N
ATOM   1412  N   LEU B 196      50.885 -45.569  -6.497  1.00 23.75           N
ATOM   1413  CA  LEU B 196      52.104 -45.506  -7.283  1.00 23.31           C
ATOM   1414  C   LEU B 196      52.524 -44.071  -7.423  1.00 25.79           C
ATOM   1415  O   LEU B 196      51.685 -43.198  -7.662  1.00 22.99           O
ATOM   1416  CB  LEU B 196      51.864 -46.036  -8.707  1.00 23.65           C
ATOM   1417  CG  LEU B 196      51.380 -47.463  -8.830  1.00 28.93           C
ATOM   1418  CD1 LEU B 196      51.095 -47.794 -10.281  1.00 29.19           C
ATOM   1419  CD2 LEU B 196      52.378 -48.427  -8.237  1.00 28.84           C
ATOM   1420  N   ILE B 197      53.828 -43.838  -7.368  1.00 21.09           N
ATOM   1421  CA  ILE B 197      54.423 -42.519  -7.624  1.00 19.90           C
ATOM   1422  C   ILE B 197      55.211 -42.692  -8.912  1.00 24.53           C
ATOM   1423  O   ILE B 197      56.063 -43.563  -8.966  1.00 23.16           O
ATOM   1424  CB  ILE B 197      55.293 -42.065  -6.473  1.00 21.96           C
ATOM   1425  CG1 ILE B 197      54.449 -41.885  -5.206  1.00 21.89           C
ATOM   1426  CG2 ILE B 197      56.033 -40.778  -6.828  1.00 20.17           C
ATOM   1427  CD1 ILE B 197      55.285 -41.903  -3.914  1.00 29.63           C
ATOM   1428  N   ILE B 198      54.841 -41.963  -9.961  1.00 23.68           N
ATOM   1429  CA  ILE B 198      55.462 -42.073 -11.272  1.00 23.65           C
ATOM   1430  C   ILE B 198      56.340 -40.846 -11.516  1.00 27.20           C
ATOM   1431  O   ILE B 198      55.865 -39.715 -11.414  1.00 24.35           O
ATOM   1432  CB  ILE B 198      54.382 -42.181 -12.364  1.00 27.80           C
ATOM   1433  CG1 ILE B 198      53.296 -43.242 -12.026  1.00 29.36           C
ATOM   1434  CG2 ILE B 198      55.035 -42.425 -13.763  1.00 29.27           C
ATOM   1435  CD1 ILE B 198      53.843 -44.661 -11.709  1.00 36.34           C
ATOM   1436  N   LEU B 199      57.600 -41.077 -11.895  1.00 25.50           N
ATOM   1437  CA  LEU B 199      58.571 -40.025 -12.182  1.00 25.68           C
ATOM   1438  C   LEU B 199      59.089 -40.186 -13.575  1.00 28.23           C
ATOM   1439  O   LEU B 199      58.915 -41.235 -14.191  1.00 25.00           O
ATOM   1440  CB  LEU B 199      59.720 -40.123 -11.226  1.00 27.27           C
ATOM   1441  CG  LEU B 199      59.334 -39.814  -9.796  1.00 33.27           C
ATOM   1442  CD1 LEU B 199      59.585 -41.042  -8.925  1.00 35.25           C
ATOM   1443  CD2 LEU B 199      60.044 -38.583  -9.308  1.00 34.32           C
ATOM   1444  N   GLY B 200      59.727 -39.131 -14.055  1.00 27.83           N
ATOM   1445  CA  GLY B 200      60.375 -39.104 -15.357  1.00 28.96           C
ATOM   1446  C   GLY B 200      60.215 -37.797 -16.081  1.00 36.75           C
ATOM   1447  O   GLY B 200      59.547 -36.889 -15.585  1.00 37.44           O
ATOM   1448  N   PRO B 201      60.775 -37.703 -17.298  1.00 34.66           N
ATOM   1449  CA  PRO B 201      60.556 -36.500 -18.114  1.00 34.37           C
ATOM   1450  C   PRO B 201      59.060 -36.360 -18.467  1.00 35.34           C
ATOM   1451  O   PRO B 201      58.307 -37.346 -18.400  1.00 31.90           O
ATOM   1452  CB  PRO B 201      61.467 -36.711 -19.321  1.00 36.63           C
ATOM   1453  CG  PRO B 201      61.726 -38.138 -19.382  1.00 40.45           C
ATOM   1454  CD  PRO B 201      61.571 -38.714 -18.024  1.00 36.45           C
ATOM   1455  N   PRO B 202      58.579 -35.125 -18.691  1.00 31.78           N
ATOM   1456  CA  PRO B 202      57.122 -34.910 -18.816  1.00 30.26           C
ATOM   1457  C   PRO B 202      56.299 -35.812 -19.726  1.00 31.91           C
ATOM   1458  O   PRO B 202      55.263 -36.315 -19.302  1.00 30.54           O
ATOM   1459  CB  PRO B 202      57.003 -33.441 -19.231  1.00 32.84           C
ATOM   1460  CG  PRO B 202      58.269 -32.817 -18.922  1.00 37.88           C
ATOM   1461  CD  PRO B 202      59.331 -33.857 -18.753  1.00 34.06           C
ATOM   1462  N   GLN B 203      56.700 -35.991 -20.986  1.00 29.84           N
ATOM   1463  CA  GLN B 203      55.901 -36.821 -21.904  1.00 28.65           C
ATOM   1464  C   GLN B 203      55.949 -38.294 -21.545  1.00 29.78           C
ATOM   1465  O   GLN B 203      54.922 -38.961 -21.646  1.00 30.29           O
ATOM   1466  CB  GLN B 203      56.302 -36.593 -23.388  1.00 30.55           C
ATOM   1467  CG  GLN B 203      55.616 -35.373 -24.027  1.00 52.86           C
ATOM   1468  CD  GLN B 203      55.929 -34.077 -23.309  1.00 78.53           C
ATOM   1469  OE1 GLN B 203      57.028 -33.523 -23.432  1.00 77.79           O
ATOM   1470  NE2 GLN B 203      54.985 -33.568 -22.522  1.00 70.60           N
ATOM   1471  N   ALA B 204      57.125 -38.821 -21.162  1.00 26.85           N
ATOM   1472  CA  ALA B 204      57.246 -40.240 -20.773  1.00 26.76           C
ATOM   1473  C   ALA B 204      56.456 -40.511 -19.492  1.00 29.44           C
ATOM   1474  O   ALA B 204      55.678 -41.443 -19.451  1.00 27.50           O
ATOM   1475  CB  ALA B 204      58.695 -40.618 -20.587  1.00 28.16           C
ATOM   1476  N   ARG B 205      56.536 -39.604 -18.524  1.00 28.02           N
ATOM   1477  CA  ARG B 205      55.760 -39.695 -17.279  1.00 27.54           C
ATOM   1478  C   ARG B 205      54.250 -39.659 -17.602  1.00 33.08           C
ATOM   1479  O   ARG B 205      53.462 -40.450 -17.054  1.00 32.28           O
ATOM   1480  CB  ARG B 205      56.137 -38.530 -16.385  1.00 23.31           C
ATOM   1481  CG  ARG B 205      55.595 -38.572 -14.976  1.00 20.13           C
ATOM   1482  CD  ARG B 205      56.195 -37.445 -14.187  1.00 22.09           C
ATOM   1483  NE  ARG B 205      55.536 -36.151 -14.442  1.00 25.60           N
ATOM   1484  CZ  ARG B 205      56.125 -35.002 -14.790  1.00 41.99           C
ATOM   1485  NH1 ARG B 205      57.439 -34.943 -14.979  1.00 31.14           N
ATOM   1486  NH2 ARG B 205      55.399 -33.900 -14.947  1.00 43.77           N
ATOM   1487  N   ALA B 206      53.856 -38.798 -18.548  1.00 31.50           N
ATOM   1488  CA  ALA B 206      52.453 -38.747 -18.944  1.00 32.20           C
ATOM   1489  C   ALA B 206      51.998 -40.078 -19.576  1.00 36.82           C
ATOM   1490  O   ALA B 206      50.873 -40.528 -19.310  1.00 36.64           O
ATOM   1491  CB  ALA B 206      52.214 -37.574 -19.883  1.00 33.83           C
ATOM   1492  N   LYS B 207      52.897 -40.756 -20.317  1.00 31.38           N
ATOM   1493  CA  LYS B 207      52.551 -42.044 -20.917  1.00 29.69           C
ATOM   1494  C   LYS B 207      52.519 -43.163 -19.869  1.00 32.78           C
ATOM   1495  O   LYS B 207      51.627 -43.997 -19.910  1.00 32.20           O
ATOM   1496  CB  LYS B 207      53.517 -42.396 -22.057  1.00 31.26           C
ATOM   1497  N   LEU B 208      53.468 -43.189 -18.929  1.00 30.73           N
ATOM   1498  CA  LEU B 208      53.467 -44.249 -17.906  1.00 29.89           C
ATOM   1499  C   LEU B 208      52.238 -44.122 -17.001  1.00 33.28           C
ATOM   1500  O   LEU B 208      51.690 -45.140 -16.579  1.00 32.67           O
ATOM   1501  CB  LEU B 208      54.764 -44.254 -17.093  1.00 30.45           C
ATOM   1502  CG  LEU B 208      54.947 -45.446 -16.117  1.00 34.53           C
ATOM   1503  CD1 LEU B 208      54.925 -46.763 -16.832  1.00 34.95           C
ATOM   1504  CD2 LEU B 208      56.233 -45.317 -15.362  1.00 38.79           C
ATOM   1505  N   VAL B 209      51.757 -42.881 -16.770  1.00 30.33           N
ATOM   1506  CA  VAL B 209      50.520 -42.639 -16.003  1.00 29.96           C
ATOM   1507  C   VAL B 209      49.329 -43.315 -16.729  1.00 36.30           C
ATOM   1508  O   VAL B 209      48.540 -44.011 -16.094  1.00 32.93           O
ATOM   1509  CB  VAL B 209      50.269 -41.136 -15.707  1.00 33.69           C
ATOM   1510  CG1 VAL B 209      48.881 -40.896 -15.128  1.00 33.18           C
ATOM   1511  CG2 VAL B 209      51.332 -40.588 -14.754  1.00 34.47           C
ATOM   1512  N   GLN B 210      49.239 -43.155 -18.060  1.00 33.50           N
ATOM   1513  CA  GLN B 210      48.170 -43.785 -18.842  1.00 33.64           C
ATOM   1514  C   GLN B 210      48.262 -45.305 -18.763  1.00 36.62           C
ATOM   1515  O   GLN B 210      47.249 -45.950 -18.535  1.00 34.41           O
ATOM   1516  CB  GLN B 210      48.212 -43.329 -20.320  1.00 35.42           C
ATOM   1517  N   LEU B 211      49.478 -45.864 -18.932  1.00 36.84           N
ATOM   1518  CA  LEU B 211      49.745 -47.309 -18.835  1.00 37.70           C
ATOM   1519  C   LEU B 211      49.357 -47.846 -17.455  1.00 42.55           C
ATOM   1520  O   LEU B 211      48.786 -48.927 -17.383  1.00 43.59           O
ATOM   1521  CB  LEU B 211      51.233 -47.618 -19.091  1.00 38.26           C
ATOM   1522  CG  LEU B 211      51.581 -49.124 -19.246  1.00 43.84           C
ATOM   1523  CD1 LEU B 211      50.968 -49.714 -20.516  1.00 44.07           C
ATOM   1524  CD2 LEU B 211      53.086 -49.360 -19.258  1.00 47.02           C
ATOM   1525  N   ALA B 212      49.722 -47.127 -16.369  1.00 37.61           N
ATOM   1526  CA  ALA B 212      49.363 -47.502 -14.990  1.00 36.97           C
ATOM   1527  C   ALA B 212      47.855 -47.553 -14.803  1.00 40.74           C
ATOM   1528  O   ALA B 212      47.345 -48.494 -14.181  1.00 39.10           O
ATOM   1529  CB  ALA B 212      49.982 -46.537 -14.000  1.00 37.46           C
ATOM   1530  N   GLN B 213      47.123 -46.628 -15.420  1.00 39.05           N
ATOM   1531  CA  GLN B 213      45.671 -46.660 -15.309  1.00 39.66           C
ATOM   1532  C   GLN B 213      45.039 -47.901 -15.945  1.00 46.94           C
ATOM   1533  O   GLN B 213      44.107 -48.445 -15.358  1.00 47.18           O
ATOM   1534  CB  GLN B 213      45.060 -45.331 -15.771  1.00 40.22           C
ATOM   1535  CG  GLN B 213      45.400 -44.168 -14.808  1.00 37.57           C
ATOM   1536  CD  GLN B 213      44.712 -44.263 -13.479  1.00 58.04           C
ATOM   1537  OE1 GLN B 213      43.958 -45.200 -13.207  1.00 51.46           O
ATOM   1538  NE2 GLN B 213      44.947 -43.274 -12.616  1.00 52.31           N
ATOM   1539  N   SER B 214      45.650 -48.464 -17.014  1.00 44.89           N
ATOM   1540  CA  SER B 214      45.155 -49.705 -17.626  1.00 43.60           C
ATOM   1541  C   SER B 214      45.332 -50.954 -16.734  1.00 46.85           C
ATOM   1542  O   SER B 214      44.665 -51.952 -16.976  1.00 48.89           O
ATOM   1543  CB  SER B 214      45.797 -49.934 -18.999  1.00 47.08           C
ATOM   1544  OG  SER B 214      47.112 -50.466 -18.918  1.00 55.44           O
ATOM   1545  N   LEU B 215      46.241 -50.930 -15.743  1.00 41.86           N
ATOM   1546  CA  LEU B 215      46.433 -52.060 -14.827  1.00 40.57           C
ATOM   1547  C   LEU B 215      45.437 -52.030 -13.677  1.00 41.89           C
ATOM   1548  O   LEU B 215      45.272 -53.039 -12.998  1.00 43.78           O
ATOM   1549  CB  LEU B 215      47.855 -52.068 -14.246  1.00 40.89           C
ATOM   1550  CG  LEU B 215      48.990 -52.073 -15.272  1.00 45.33           C
ATOM   1551  CD1 LEU B 215      50.344 -52.086 -14.566  1.00 45.16           C
ATOM   1552  CD2 LEU B 215      48.867 -53.247 -16.258  1.00 44.26           C
ATOM   1553  N   ASP B 216      44.795 -50.884 -13.442  1.00 33.58           N
ATOM   1554  CA  ASP B 216      43.793 -50.737 -12.400  1.00 31.30           C
ATOM   1555  C   ASP B 216      42.377 -50.667 -12.977  1.00 39.77           C
ATOM   1556  O   ASP B 216      41.557 -49.898 -12.508  1.00 39.02           O
ATOM   1557  CB  ASP B 216      44.133 -49.486 -11.579  1.00 30.60           C
ATOM   1558  CG  ASP B 216      43.465 -49.433 -10.232  1.00 33.34           C
ATOM   1559  OD1 ASP B 216      43.482 -50.457  -9.511  1.00 35.34           O
ATOM   1560  OD2 ASP B 216      42.977 -48.357  -9.866  1.00 32.89           O
ATOM   1561  N   THR B 217      42.113 -51.471 -14.036  1.00 41.64           N
ATOM   1562  CA  THR B 217      40.826 -51.539 -14.747  1.00 61.00           C
ATOM   1563  C   THR B 217      39.996 -52.678 -14.169  1.00 89.67           C
ATOM   1564  O   THR B 217      38.899 -52.439 -13.671  1.00 66.71           O
ATOM   1565  CB  THR B 217      41.082 -51.692 -16.266  1.00 66.63           C
ATOM   1566  OG1 THR B 217      41.748 -50.521 -16.743  1.00 60.17           O
ATOM   1567  CG2 THR B 217      39.798 -51.914 -17.077  1.00 64.77           C
ATOM   1568  N   ALA B 218      28.755 -37.434  26.502  1.00 53.27           N
ATOM   1569  CA  ALA B 218      29.343 -38.289  25.546  1.00 52.38           C
ATOM   1570  C   ALA B 218      29.949 -37.359  24.497  1.00 52.47           C
ATOM   1571  O   ALA B 218      31.095 -37.520  24.211  1.00 51.29           O
ATOM   1572  CB  ALA B 218      28.331 -39.282  24.957  1.00 53.20           C
ATOM   1573  N   HIS B 219      29.235 -36.376  23.941  1.00 47.13           N
ATOM   1574  CA  HIS B 219      29.921 -35.574  22.932  1.00 45.54           C
ATOM   1575  C   HIS B 219      29.801 -34.108  23.301  1.00 46.26           C
ATOM   1576  O   HIS B 219      28.871 -33.735  24.032  1.00 45.33           O
ATOM   1577  CB  HIS B 219      29.360 -35.829  21.520  1.00 46.11           C
ATOM   1578  CG  HIS B 219      29.793 -37.129  20.916  1.00 49.40           C
ATOM   1579  ND1 HIS B 219      29.361 -38.340  21.421  1.00 51.46           N
ATOM   1580  CD2 HIS B 219      30.598 -37.365  19.857  1.00 50.75           C
ATOM   1581  CE1 HIS B 219      29.925 -39.272  20.670  1.00 50.19           C
ATOM   1582  NE2 HIS B 219      30.672 -38.732  19.713  1.00 50.46           N
ATOM   1583  N   TRP B 220      30.788 -33.290  22.842  1.00 39.91           N
ATOM   1584  CA  TRP B 220      30.888 -31.857  23.097  1.00 38.39           C
ATOM   1585  C   TRP B 220      31.205 -31.046  21.867  1.00 40.55           C
ATOM   1586  O   TRP B 220      31.936 -31.507  20.985  1.00 39.62           O
ATOM   1587  CB  TRP B 220      32.040 -31.567  24.091  1.00 36.32           C
ATOM   1588  CG  TRP B 220      31.759 -31.982  25.500  1.00 36.83           C
ATOM   1589  CD1 TRP B 220      31.836 -33.239  26.016  1.00 39.60           C
ATOM   1590  CD2 TRP B 220      31.372 -31.126  26.577  1.00 36.67           C
ATOM   1591  NE1 TRP B 220      31.529 -33.219  27.354  1.00 39.28           N
ATOM   1592  CE2 TRP B 220      31.207 -31.936  27.717  1.00 40.94           C
ATOM   1593  CE3 TRP B 220      31.152 -29.744  26.691  1.00 38.59           C
ATOM   1594  CZ2 TRP B 220      30.831 -31.411  28.962  1.00 40.71           C
ATOM   1595  CZ3 TRP B 220      30.764 -29.224  27.923  1.00 40.59           C
ATOM   1596  CH2 TRP B 220      30.632 -30.053  29.044  1.00 41.38           C
ATOM   1597  N   THR B 221      30.740 -29.785  21.873  1.00 36.67           N
ATOM   1598  CA  THR B 221      31.096 -28.762  20.901  1.00 37.03           C
ATOM   1599  C   THR B 221      31.780 -27.679  21.728  1.00 39.64           C
ATOM   1600  O   THR B 221      31.695 -27.686  22.969  1.00 36.42           O
ATOM   1601  CB  THR B 221      29.877 -28.191  20.174  1.00 43.25           C
ATOM   1602  OG1 THR B 221      28.921 -27.752  21.145  1.00 44.91           O
ATOM   1603  CG2 THR B 221      29.302 -29.171  19.170  1.00 44.18           C
ATOM   1604  N   ILE B 222      32.423 -26.734  21.063  1.00 37.19           N
ATOM   1605  CA  ILE B 222      33.095 -25.657  21.778  1.00 37.33           C
ATOM   1606  C   ILE B 222      33.176 -24.426  20.931  1.00 37.66           C
ATOM   1607  O   ILE B 222      33.291 -24.507  19.706  1.00 36.22           O
ATOM   1608  CB  ILE B 222      34.499 -26.103  22.308  1.00 41.89           C
ATOM   1609  CG1 ILE B 222      35.255 -24.934  22.996  1.00 42.62           C
ATOM   1610  CG2 ILE B 222      35.340 -26.721  21.212  1.00 43.40           C
ATOM   1611  CD1 ILE B 222      36.287 -25.324  23.974  1.00 51.15           C
ATOM   1612  N   ASN B 223      33.070 -23.291  21.620  1.00 32.82           N
ATOM   1613  CA  ASN B 223      33.167 -21.977  21.043  1.00 34.24           C
ATOM   1614  C   ASN B 223      33.782 -21.096  22.134  1.00 38.84           C
ATOM   1615  O   ASN B 223      33.085 -20.568  23.008  1.00 37.94           O
ATOM   1616  CB  ASN B 223      31.783 -21.491  20.571  1.00 36.86           C
ATOM   1617  CG  ASN B 223      31.822 -20.255  19.699  1.00 65.97           C
ATOM   1618  OD1 ASN B 223      32.790 -20.031  18.956  1.00 67.75           O
ATOM   1619  ND2 ASN B 223      30.794 -19.407  19.758  1.00 52.45           N
ATOM   1620  N   LEU B 224      35.110 -21.078  22.164  1.00 34.74           N
ATOM   1621  CA  LEU B 224      35.865 -20.293  23.126  1.00 32.73           C
ATOM   1622  C   LEU B 224      36.585 -19.210  22.343  1.00 35.93           C
ATOM   1623  O   LEU B 224      37.338 -19.520  21.428  1.00 36.02           O
ATOM   1624  CB  LEU B 224      36.828 -21.207  23.872  1.00 32.60           C
ATOM   1625  CG  LEU B 224      37.520 -20.595  25.059  1.00 38.33           C
ATOM   1626  CD1 LEU B 224      36.528 -20.314  26.204  1.00 38.47           C
ATOM   1627  CD2 LEU B 224      38.673 -21.483  25.535  1.00 41.33           C
ATOM   1628  N   LYS B 225      36.351 -17.945  22.683  1.00 33.05           N
ATOM   1629  CA  LYS B 225      36.881 -16.780  21.953  1.00 34.09           C
ATOM   1630  C   LYS B 225      37.803 -15.905  22.795  1.00 39.41           C
ATOM   1631  O   LYS B 225      37.364 -15.432  23.832  1.00 39.66           O
ATOM   1632  CB  LYS B 225      35.678 -15.931  21.467  1.00 37.38           C
ATOM   1633  CG  LYS B 225      34.783 -16.630  20.447  1.00 57.87           C
ATOM   1634  CD  LYS B 225      33.293 -16.257  20.608  1.00 69.39           C
ATOM   1635  CE  LYS B 225      32.557 -16.123  19.292  1.00 75.23           C
ATOM   1636  NZ  LYS B 225      31.125 -16.519  19.410  1.00 83.51           N
ATOM   1637  N   ASP B 226      39.066 -15.644  22.346  1.00 39.48           N
ATOM   1638  CA  ASP B 226      40.005 -14.766  23.056  1.00 40.86           C
ATOM   1639  C   ASP B 226      40.064 -15.060  24.564  1.00 43.39           C
ATOM   1640  O   ASP B 226      40.047 -14.146  25.396  1.00 44.21           O
ATOM   1641  CB  ASP B 226      39.634 -13.307  22.738  1.00 44.43           C
ATOM   1642  CG  ASP B 226      40.632 -12.256  23.181  1.00 64.41           C
ATOM   1643  OD1 ASP B 226      41.747 -12.216  22.609  1.00 67.95           O
ATOM   1644  OD2 ASP B 226      40.299 -11.476  24.094  1.00 73.85           O
ATOM   1645  N   ALA B 227      40.123 -16.354  24.910  1.00 37.13           N
ATOM   1646  CA  ALA B 227      40.183 -16.769  26.299  1.00 35.11           C
ATOM   1647  C   ALA B 227      41.611 -17.040  26.712  1.00 35.20           C
ATOM   1648  O   ALA B 227      42.456 -17.401  25.893  1.00 31.21           O
ATOM   1649  CB  ALA B 227      39.347 -18.017  26.495  1.00 35.44           C
ATOM   1650  N   ASP B 228      41.885 -16.862  28.002  1.00 31.37           N
ATOM   1651  CA  ASP B 228      43.198 -17.184  28.538  1.00 29.00           C
ATOM   1652  C   ASP B 228      43.413 -18.689  28.312  1.00 29.52           C
ATOM   1653  O   ASP B 228      42.466 -19.467  28.446  1.00 28.17           O
ATOM   1654  CB  ASP B 228      43.269 -16.868  30.037  1.00 30.21           C
ATOM   1655  CG  ASP B 228      44.692 -16.833  30.579  1.00 33.72           C
ATOM   1656  OD1 ASP B 228      45.388 -17.858  30.488  1.00 34.30           O
ATOM   1657  OD2 ASP B 228      45.110 -15.776  31.087  1.00 42.66           O
ATOM   1658  N   ILE B 229      44.631 -19.091  27.946  1.00 25.33           N
ATOM   1659  CA  ILE B 229      44.937 -20.515  27.752  1.00 25.57           C
ATOM   1660  C   ILE B 229      44.654 -21.308  29.032  1.00 28.31           C
ATOM   1661  O   ILE B 229      44.260 -22.467  28.966  1.00 26.85           O
ATOM   1662  CB  ILE B 229      46.383 -20.715  27.233  1.00 27.59           C
ATOM   1663  CG1 ILE B 229      46.561 -22.140  26.664  1.00 28.11           C
ATOM   1664  CG2 ILE B 229      47.429 -20.422  28.329  1.00 25.31           C
ATOM   1665  CD1 ILE B 229      47.862 -22.319  25.924  1.00 29.10           C
ATOM   1666  N   ARG B 230      44.823 -20.675  30.205  1.00 25.57           N
ATOM   1667  CA  ARG B 230      44.533 -21.322  31.487  1.00 24.97           C
ATOM   1668  C   ARG B 230      43.053 -21.649  31.689  1.00 28.76           C
ATOM   1669  O   ARG B 230      42.736 -22.640  32.358  1.00 27.52           O
ATOM   1670  CB  ARG B 230      45.135 -20.516  32.633  1.00 27.03           C
ATOM   1671  CG  ARG B 230      46.673 -20.562  32.558  1.00 35.29           C
ATOM   1672  CD  ARG B 230      47.341 -19.426  33.257  1.00 42.48           C
ATOM   1673  NE  ARG B 230      48.812 -19.532  33.282  1.00 35.64           N
ATOM   1674  CZ  ARG B 230      49.539 -20.312  34.091  1.00 37.29           C
ATOM   1675  NH1 ARG B 230      48.949 -21.141  34.944  1.00 35.15           N
ATOM   1676  NH2 ARG B 230      50.861 -20.274  34.044  1.00 30.37           N
ATOM   1677  N   GLU B 231      42.144 -20.856  31.086  1.00 26.83           N
ATOM   1678  CA  GLU B 231      40.711 -21.147  31.106  1.00 26.83           C
ATOM   1679  C   GLU B 231      40.449 -22.351  30.223  1.00 29.54           C
ATOM   1680  O   GLU B 231      39.754 -23.278  30.628  1.00 27.33           O
ATOM   1681  CB  GLU B 231      39.876 -19.937  30.623  1.00 29.05           C
ATOM   1682  CG  GLU B 231      38.393 -20.267  30.503  1.00 33.95           C
ATOM   1683  CD  GLU B 231      37.448 -19.111  30.306  1.00 39.56           C
ATOM   1684  OE1 GLU B 231      37.890 -17.947  30.375  1.00 42.32           O
ATOM   1685  OE2 GLU B 231      36.249 -19.379  30.070  1.00 33.90           O
ATOM   1686  N   PHE B 232      41.053 -22.376  29.034  1.00 24.90           N
ATOM   1687  CA  PHE B 232      40.894 -23.522  28.151  1.00 24.18           C
ATOM   1688  C   PHE B 232      41.376 -24.814  28.825  1.00 27.83           C
ATOM   1689  O   PHE B 232      40.691 -25.825  28.740  1.00 26.22           O
ATOM   1690  CB  PHE B 232      41.603 -23.286  26.820  1.00 26.50           C
ATOM   1691  CG  PHE B 232      41.563 -24.483  25.901  1.00 28.04           C
ATOM   1692  CD1 PHE B 232      40.380 -24.883  25.317  1.00 32.41           C
ATOM   1693  CD2 PHE B 232      42.697 -25.246  25.682  1.00 30.79           C
ATOM   1694  CE1 PHE B 232      40.336 -26.014  24.495  1.00 33.20           C
ATOM   1695  CE2 PHE B 232      42.650 -26.384  24.873  1.00 32.97           C
ATOM   1696  CZ  PHE B 232      41.473 -26.750  24.271  1.00 29.93           C
ATOM   1697  N   ILE B 233      42.501 -24.770  29.556  1.00 24.72           N
ATOM   1698  CA  ILE B 233      43.014 -25.945  30.295  1.00 22.78           C
ATOM   1699  C   ILE B 233      42.003 -26.420  31.357  1.00 25.65           C
ATOM   1700  O   ILE B 233      41.747 -27.628  31.471  1.00 23.42           O
ATOM   1701  CB  ILE B 233      44.414 -25.631  30.905  1.00 25.42           C
ATOM   1702  CG1 ILE B 233      45.460 -25.476  29.772  1.00 26.14           C
ATOM   1703  CG2 ILE B 233      44.839 -26.724  31.898  1.00 25.49           C
ATOM   1704  CD1 ILE B 233      46.754 -24.611  30.167  1.00 32.17           C
ATOM   1705  N   ASP B 234      41.451 -25.477  32.141  1.00 23.15           N
ATOM   1706  CA  ASP B 234      40.421 -25.768  33.161  1.00 25.31           C
ATOM   1707  C   ASP B 234      39.162 -26.377  32.508  1.00 30.93           C
ATOM   1708  O   ASP B 234      38.603 -27.337  33.033  1.00 30.59           O
ATOM   1709  CB  ASP B 234      39.987 -24.486  33.898  1.00 27.13           C
ATOM   1710  CG  ASP B 234      40.983 -23.927  34.877  1.00 30.00           C
ATOM   1711  OD1 ASP B 234      41.872 -24.680  35.306  1.00 27.43           O
ATOM   1712  OD2 ASP B 234      40.816 -22.746  35.283  1.00 30.89           O
ATOM   1713  N   GLN B 235      38.763 -25.856  31.327  1.00 29.51           N
ATOM   1714  CA  GLN B 235      37.576 -26.395  30.614  1.00 29.38           C
ATOM   1715  C   GLN B 235      37.847 -27.799  30.092  1.00 31.85           C
ATOM   1716  O   GLN B 235      36.938 -28.621  30.096  1.00 30.89           O
ATOM   1717  CB  GLN B 235      37.060 -25.470  29.490  1.00 30.50           C
ATOM   1718  CG  GLN B 235      36.685 -24.026  29.853  1.00 37.20           C
ATOM   1719  CD  GLN B 235      35.769 -23.753  31.042  1.00 60.90           C
ATOM   1720  OE1 GLN B 235      35.436 -24.623  31.856  1.00 56.62           O
ATOM   1721  NE2 GLN B 235      35.362 -22.488  31.179  1.00 43.85           N
ATOM   1722  N   ILE B 236      39.102 -28.122  29.732  1.00 29.24           N
ATOM   1723  CA  ILE B 236      39.467 -29.488  29.316  1.00 28.61           C
ATOM   1724  C   ILE B 236      39.445 -30.412  30.522  1.00 33.71           C
ATOM   1725  O   ILE B 236      39.099 -31.590  30.378  1.00 32.92           O
ATOM   1726  CB  ILE B 236      40.830 -29.537  28.554  1.00 31.43           C
ATOM   1727  CG1 ILE B 236      40.700 -28.862  27.178  1.00 31.69           C
ATOM   1728  CG2 ILE B 236      41.352 -30.990  28.390  1.00 32.68           C
ATOM   1729  CD1 ILE B 236      39.880 -29.648  26.133  1.00 35.96           C
ATOM   1730  N   SER B 237      39.847 -29.908  31.699  1.00 31.35           N
ATOM   1731  CA  SER B 237      39.804 -30.706  32.918  1.00 30.20           C
ATOM   1732  C   SER B 237      38.360 -31.012  33.297  1.00 34.50           C
ATOM   1733  O   SER B 237      38.070 -32.134  33.678  1.00 32.93           O
ATOM   1734  CB  SER B 237      40.504 -29.999  34.072  1.00 31.25           C
ATOM   1735  OG  SER B 237      41.881 -29.825  33.797  1.00 38.43           O
ATOM   1736  N   GLU B 238      37.457 -30.027  33.187  1.00 34.94           N
ATOM   1737  CA  GLU B 238      36.021 -30.234  33.480  1.00 36.06           C
ATOM   1738  C   GLU B 238      35.388 -31.236  32.472  1.00 40.22           C
ATOM   1739  O   GLU B 238      34.634 -32.105  32.888  1.00 39.12           O
ATOM   1740  CB  GLU B 238      35.249 -28.900  33.472  1.00 37.83           C
ATOM   1741  CG  GLU B 238      33.855 -28.959  34.101  1.00 52.82           C
ATOM   1742  CD  GLU B 238      33.723 -28.767  35.609  1.00 74.22           C
ATOM   1743  OE1 GLU B 238      34.740 -28.789  36.343  1.00 41.05           O
ATOM   1744  OE2 GLU B 238      32.568 -28.598  36.064  1.00 77.57           O
ATOM   1745  N   ILE B 239      35.741 -31.140  31.148  1.00 35.87           N
ATOM   1746  CA  ILE B 239      35.220 -32.062  30.124  1.00 35.95           C
ATOM   1747  C   ILE B 239      35.782 -33.468  30.319  1.00 41.47           C
ATOM   1748  O   ILE B 239      35.016 -34.431  30.364  1.00 41.92           O
ATOM   1749  CB  ILE B 239      35.465 -31.568  28.639  1.00 38.35           C
ATOM   1750  CG1 ILE B 239      34.646 -30.291  28.340  1.00 38.55           C
ATOM   1751  CG2 ILE B 239      35.091 -32.685  27.633  1.00 38.24           C
ATOM   1752  CD1 ILE B 239      35.024 -29.461  27.068  1.00 44.24           C
ATOM   1753  N   THR B 240      37.108 -33.597  30.379  1.00 38.74           N
ATOM   1754  CA  THR B 240      37.781 -34.904  30.445  1.00 38.95           C
ATOM   1755  C   THR B 240      37.984 -35.540  31.832  1.00 45.78           C
ATOM   1756  O   THR B 240      38.294 -36.732  31.886  1.00 44.91           O
ATOM   1757  CB  THR B 240      39.155 -34.786  29.745  1.00 42.73           C
ATOM   1758  OG1 THR B 240      39.991 -33.936  30.525  1.00 39.63           O
ATOM   1759  CG2 THR B 240      39.037 -34.272  28.312  1.00 37.92           C
ATOM   1760  N   GLY B 241      37.949 -34.739  32.904  1.00 43.91           N
ATOM   1761  CA  GLY B 241      38.192 -35.208  34.261  1.00 45.43           C
ATOM   1762  C   GLY B 241      39.665 -35.296  34.630  1.00 51.16           C
ATOM   1763  O   GLY B 241      39.995 -35.578  35.784  1.00 52.38           O
ATOM   1764  N   GLU B 242      40.566 -35.007  33.668  1.00 47.76           N
ATOM   1765  CA  GLU B 242      42.007 -35.046  33.879  1.00 46.74           C
ATOM   1766  C   GLU B 242      42.433 -33.794  34.631  1.00 50.13           C
ATOM   1767  O   GLU B 242      41.956 -32.709  34.322  1.00 48.24           O
ATOM   1768  CB  GLU B 242      42.745 -35.099  32.538  1.00 47.96           C
ATOM   1769  N   THR B 243      43.332 -33.937  35.606  1.00 47.88           N
ATOM   1770  CA  THR B 243      43.825 -32.776  36.353  1.00 47.58           C
ATOM   1771  C   THR B 243      45.246 -32.462  35.879  1.00 44.60           C
ATOM   1772  O   THR B 243      46.017 -33.370  35.589  1.00 44.36           O
ATOM   1773  CB  THR B 243      43.645 -32.991  37.861  1.00 65.50           C
ATOM   1774  OG1 THR B 243      43.828 -34.379  38.166  1.00 68.10           O
ATOM   1775  CG2 THR B 243      42.262 -32.551  38.330  1.00 68.10           C
ATOM   1776  N   PHE B 244      45.546 -31.180  35.701  1.00 37.27           N
ATOM   1777  CA  PHE B 244      46.856 -30.742  35.230  1.00 34.35           C
ATOM   1778  C   PHE B 244      47.531 -29.841  36.199  1.00 39.96           C
ATOM   1779  O   PHE B 244      46.900 -28.983  36.800  1.00 39.75           O
ATOM   1780  CB  PHE B 244      46.758 -30.006  33.888  1.00 33.21           C
ATOM   1781  CG  PHE B 244      46.086 -30.814  32.808  1.00 32.21           C
ATOM   1782  CD1 PHE B 244      46.737 -31.889  32.217  1.00 32.53           C
ATOM   1783  CD2 PHE B 244      44.803 -30.512  32.392  1.00 32.60           C
ATOM   1784  CE1 PHE B 244      46.124 -32.633  31.225  1.00 32.66           C
ATOM   1785  CE2 PHE B 244      44.196 -31.250  31.387  1.00 35.02           C
ATOM   1786  CZ  PHE B 244      44.849 -32.325  30.836  1.00 31.91           C
ATOM   1787  N   VAL B 245      48.848 -29.972  36.232  1.00 37.48           N
ATOM   1788  CA  VAL B 245      49.721 -29.113  36.998  1.00 37.25           C
ATOM   1789  C   VAL B 245      50.422 -28.288  35.911  1.00 38.97           C
ATOM   1790  O   VAL B 245      51.053 -28.827  35.002  1.00 39.52           O
ATOM   1791  CB  VAL B 245      50.594 -29.883  38.014  1.00 41.73           C
ATOM   1792  CG1 VAL B 245      49.701 -30.423  39.142  1.00 41.72           C
ATOM   1793  CG2 VAL B 245      51.369 -31.030  37.369  1.00 41.48           C
ATOM   1794  N   VAL B 246      50.120 -26.997  35.910  1.00 33.68           N
ATOM   1795  CA  VAL B 246      50.510 -26.048  34.873  1.00 31.85           C
ATOM   1796  C   VAL B 246      51.725 -25.266  35.332  1.00 37.49           C
ATOM   1797  O   VAL B 246      51.715 -24.654  36.408  1.00 37.62           O
ATOM   1798  CB  VAL B 246      49.312 -25.122  34.572  1.00 32.88           C
ATOM   1799  CG1 VAL B 246      49.633 -24.116  33.482  1.00 32.24           C
ATOM   1800  CG2 VAL B 246      48.074 -25.947  34.223  1.00 32.27           C
ATOM   1801  N   ASP B 247      52.773 -25.303  34.519  1.00 31.79           N
ATOM   1802  CA  ASP B 247      54.003 -24.584  34.815  1.00 31.09           C
ATOM   1803  C   ASP B 247      53.755 -23.057  34.859  1.00 36.94           C
ATOM   1804  O   ASP B 247      53.039 -22.530  33.998  1.00 37.76           O
ATOM   1805  CB  ASP B 247      55.062 -24.930  33.767  1.00 31.72           C
ATOM   1806  CG  ASP B 247      56.429 -24.322  34.008  1.00 33.27           C
ATOM   1807  OD1 ASP B 247      56.648 -23.169  33.589  1.00 32.71           O
ATOM   1808  OD2 ASP B 247      57.297 -25.028  34.540  1.00 39.35           O
ATOM   1809  N   PRO B 248      54.361 -22.328  35.827  1.00 33.39           N
ATOM   1810  CA  PRO B 248      54.103 -20.877  35.923  1.00 32.15           C
ATOM   1811  C   PRO B 248      54.304 -20.071  34.640  1.00 34.00           C
ATOM   1812  O   PRO B 248      53.660 -19.035  34.489  1.00 29.87           O
ATOM   1813  CB  PRO B 248      55.066 -20.405  37.026  1.00 34.22           C
ATOM   1814  CG  PRO B 248      55.452 -21.607  37.778  1.00 38.70           C
ATOM   1815  CD  PRO B 248      55.209 -22.811  36.942  1.00 35.06           C
ATOM   1816  N   ARG B 249      55.206 -20.527  33.739  1.00 32.73           N
ATOM   1817  CA  ARG B 249      55.516 -19.843  32.470  1.00 33.36           C
ATOM   1818  C   ARG B 249      54.452 -20.022  31.361  1.00 37.21           C
ATOM   1819  O   ARG B 249      54.516 -19.331  30.338  1.00 37.61           O
ATOM   1820  CB  ARG B 249      56.898 -20.306  31.938  1.00 33.69           C
ATOM   1821  N   VAL B 250      53.490 -20.900  31.559  1.00 33.00           N
ATOM   1822  CA  VAL B 250      52.418 -21.079  30.578  1.00 32.26           C
ATOM   1823  C   VAL B 250      51.565 -19.793  30.513  1.00 34.18           C
ATOM   1824  O   VAL B 250      51.119 -19.288  31.541  1.00 31.56           O
ATOM   1825  CB  VAL B 250      51.595 -22.353  30.904  1.00 34.50           C
ATOM   1826  CG1 VAL B 250      50.349 -22.456  30.030  1.00 34.58           C
ATOM   1827  CG2 VAL B 250      52.457 -23.596  30.734  1.00 33.89           C
ATOM   1828  N   LYS B 251      51.404 -19.232  29.317  1.00 31.12           N
ATOM   1829  CA  LYS B 251      50.616 -18.014  29.122  1.00 31.38           C
ATOM   1830  C   LYS B 251      50.139 -17.917  27.671  1.00 35.14           C
ATOM   1831  O   LYS B 251      50.615 -18.679  26.829  1.00 33.62           O
ATOM   1832  CB  LYS B 251      51.478 -16.796  29.470  1.00 34.92           C
ATOM   1833  N   GLY B 252      49.187 -17.033  27.401  1.00 32.42           N
ATOM   1834  CA  GLY B 252      48.648 -16.829  26.057  1.00 31.98           C
ATOM   1835  C   GLY B 252      47.138 -16.758  25.977  1.00 34.70           C
ATOM   1836  O   GLY B 252      46.434 -17.199  26.892  1.00 33.23           O
ATOM   1837  N   GLN B 253      46.652 -16.213  24.849  1.00 30.37           N
ATOM   1838  CA  GLN B 253      45.229 -16.064  24.521  1.00 30.23           C
ATOM   1839  C   GLN B 253      44.899 -17.081  23.425  1.00 34.54           C
ATOM   1840  O   GLN B 253      45.674 -17.225  22.473  1.00 34.54           O
ATOM   1841  CB  GLN B 253      44.922 -14.667  23.971  1.00 30.53           C
ATOM   1842  CG  GLN B 253      44.957 -13.510  24.962  1.00 45.63           C
ATOM   1843  CD  GLN B 253      44.062 -13.706  26.150  1.00 54.85           C
ATOM   1844  OE1 GLN B 253      44.470 -14.271  27.156  1.00 41.57           O
ATOM   1845  NE2 GLN B 253      42.828 -13.241  26.088  1.00 57.09           N
ATOM   1846  N   VAL B 254      43.786 -17.799  23.569  1.00 29.34           N
ATOM   1847  CA  VAL B 254      43.364 -18.794  22.589  1.00 29.46           C
ATOM   1848  C   VAL B 254      41.921 -18.612  22.153  1.00 33.26           C
ATOM   1849  O   VAL B 254      41.076 -18.116  22.916  1.00 30.43           O
ATOM   1850  CB  VAL B 254      43.626 -20.233  23.103  1.00 32.68           C
ATOM   1851  CG1 VAL B 254      45.085 -20.390  23.538  1.00 31.61           C
ATOM   1852  CG2 VAL B 254      42.685 -20.616  24.242  1.00 32.64           C
ATOM   1853  N   SER B 255      41.662 -19.014  20.897  1.00 29.16           N
ATOM   1854  CA  SER B 255      40.337 -19.105  20.331  1.00 29.10           C
ATOM   1855  C   SER B 255      40.253 -20.547  19.796  1.00 31.79           C
ATOM   1856  O   SER B 255      41.120 -20.960  19.013  1.00 30.00           O
ATOM   1857  CB  SER B 255      40.116 -18.065  19.235  1.00 34.22           C
ATOM   1858  OG  SER B 255      40.208 -16.740  19.733  1.00 37.50           O
ATOM   1859  N   VAL B 256      39.281 -21.322  20.290  1.00 27.31           N
ATOM   1860  CA  VAL B 256      39.107 -22.741  19.993  1.00 27.30           C
ATOM   1861  C   VAL B 256      37.635 -22.967  19.597  1.00 34.86           C
ATOM   1862  O   VAL B 256      36.735 -22.656  20.382  1.00 31.77           O
ATOM   1863  CB  VAL B 256      39.481 -23.597  21.220  1.00 30.36           C
ATOM   1864  CG1 VAL B 256      39.420 -25.081  20.886  1.00 30.10           C
ATOM   1865  CG2 VAL B 256      40.853 -23.211  21.743  1.00 29.57           C
ATOM   1866  N   VAL B 257      37.397 -23.484  18.368  1.00 34.14           N
ATOM   1867  CA  VAL B 257      36.052 -23.706  17.831  1.00 33.95           C
ATOM   1868  C   VAL B 257      35.890 -25.086  17.243  1.00 32.75           C
ATOM   1869  O   VAL B 257      36.678 -25.493  16.396  1.00 32.17           O
ATOM   1870  CB  VAL B 257      35.729 -22.667  16.729  1.00 40.57           C
ATOM   1871  CG1 VAL B 257      34.273 -22.794  16.250  1.00 41.27           C
ATOM   1872  CG2 VAL B 257      36.023 -21.249  17.194  1.00 41.12           C
ATOM   1873  N   SER B 258      34.819 -25.769  17.613  1.00 27.29           N
ATOM   1874  CA  SER B 258      34.398 -27.018  16.992  1.00 27.07           C
ATOM   1875  C   SER B 258      32.877 -27.008  16.944  1.00 32.70           C
ATOM   1876  O   SER B 258      32.233 -27.025  18.002  1.00 31.06           O
ATOM   1877  CB  SER B 258      34.894 -28.234  17.766  1.00 30.39           C
ATOM   1878  OG  SER B 258      34.605 -29.461  17.108  1.00 31.80           O
ATOM   1879  N   LYS B 259      32.312 -26.888  15.730  1.00 30.80           N
ATOM   1880  CA  LYS B 259      30.869 -26.968  15.494  1.00 32.15           C
ATOM   1881  C   LYS B 259      30.501 -28.451  15.396  1.00 39.06           C
ATOM   1882  O   LYS B 259      29.367 -28.816  15.698  1.00 41.35           O
ATOM   1883  CB  LYS B 259      30.441 -26.182  14.248  1.00 34.78           C
ATOM   1884  CG  LYS B 259      30.289 -24.691  14.512  1.00 53.46           C
ATOM   1885  CD  LYS B 259      30.220 -23.873  13.224  1.00 61.77           C
ATOM   1886  CE  LYS B 259      29.643 -22.490  13.448  1.00 69.21           C
ATOM   1887  NZ  LYS B 259      30.522 -21.619  14.278  1.00 76.41           N
ATOM   1888  N   ALA B 260      31.477 -29.308  15.025  1.00 35.93           N
ATOM   1889  CA  ALA B 260      31.335 -30.758  15.009  1.00 35.39           C
ATOM   1890  C   ALA B 260      31.338 -31.268  16.448  1.00 39.09           C
ATOM   1891  O   ALA B 260      32.090 -30.767  17.281  1.00 35.89           O
ATOM   1892  CB  ALA B 260      32.499 -31.384  14.263  1.00 35.92           C
ATOM   1893  N   GLN B 261      30.549 -32.313  16.719  1.00 39.04           N
ATOM   1894  CA  GLN B 261      30.470 -32.938  18.032  1.00 38.73           C
ATOM   1895  C   GLN B 261      31.681 -33.849  18.225  1.00 42.85           C
ATOM   1896  O   GLN B 261      32.009 -34.651  17.351  1.00 42.98           O
ATOM   1897  CB  GLN B 261      29.161 -33.713  18.180  1.00 40.05           C
ATOM   1898  CG  GLN B 261      27.915 -32.827  18.055  1.00 52.50           C
ATOM   1899  CD  GLN B 261      26.617 -33.576  18.315  1.00 70.13           C
ATOM   1900  OE1 GLN B 261      26.558 -34.532  19.098  1.00 66.93           O
ATOM   1901  NE2 GLN B 261      25.518 -33.115  17.725  1.00 56.62           N
ATOM   1902  N   LEU B 262      32.386 -33.682  19.339  1.00 38.63           N
ATOM   1903  CA  LEU B 262      33.592 -34.446  19.634  1.00 37.59           C
ATOM   1904  C   LEU B 262      33.395 -35.357  20.828  1.00 38.02           C
ATOM   1905  O   LEU B 262      32.820 -34.936  21.820  1.00 36.67           O
ATOM   1906  CB  LEU B 262      34.730 -33.471  19.960  1.00 37.33           C
ATOM   1907  CG  LEU B 262      35.081 -32.433  18.893  1.00 40.97           C
ATOM   1908  CD1 LEU B 262      36.175 -31.534  19.380  1.00 41.01           C
ATOM   1909  CD2 LEU B 262      35.498 -33.099  17.603  1.00 40.13           C
ATOM   1910  N   SER B 263      33.970 -36.567  20.756  1.00 34.15           N
ATOM   1911  CA  SER B 263      33.985 -37.538  21.837  1.00 34.44           C
ATOM   1912  C   SER B 263      35.053 -37.103  22.863  1.00 40.01           C
ATOM   1913  O   SER B 263      35.911 -36.271  22.545  1.00 37.88           O
ATOM   1914  CB  SER B 263      34.341 -38.926  21.307  1.00 34.82           C
ATOM   1915  OG  SER B 263      35.726 -39.038  21.013  1.00 35.33           O
ATOM   1916  N   LEU B 264      35.055 -37.732  24.043  1.00 37.99           N
ATOM   1917  CA  LEU B 264      36.018 -37.398  25.095  1.00 37.73           C
ATOM   1918  C   LEU B 264      37.452 -37.494  24.574  1.00 39.67           C
ATOM   1919  O   LEU B 264      38.241 -36.573  24.783  1.00 36.19           O
ATOM   1920  CB  LEU B 264      35.845 -38.315  26.319  1.00 38.36           C
ATOM   1921  N   SER B 265      37.761 -38.588  23.847  1.00 36.64           N
ATOM   1922  CA  SER B 265      39.081 -38.817  23.271  1.00 36.20           C
ATOM   1923  C   SER B 265      39.409 -37.765  22.194  1.00 38.32           C
ATOM   1924  O   SER B 265      40.560 -37.335  22.098  1.00 37.74           O
ATOM   1925  CB  SER B 265      39.182 -40.233  22.712  1.00 40.18           C
ATOM   1926  OG  SER B 265      38.363 -40.392  21.566  1.00 54.95           O
ATOM   1927  N   GLU B 266      38.412 -37.332  21.414  1.00 33.10           N
ATOM   1928  CA  GLU B 266      38.633 -36.304  20.396  1.00 31.20           C
ATOM   1929  C   GLU B 266      38.823 -34.907  21.015  1.00 31.67           C
ATOM   1930  O   GLU B 266      39.583 -34.107  20.485  1.00 27.88           O
ATOM   1931  CB  GLU B 266      37.548 -36.310  19.318  1.00 32.49           C
ATOM   1932  CG  GLU B 266      37.476 -37.633  18.565  1.00 40.14           C
ATOM   1933  CD  GLU B 266      36.160 -37.951  17.883  1.00 49.37           C
ATOM   1934  OE1 GLU B 266      35.146 -37.278  18.180  1.00 30.60           O
ATOM   1935  OE2 GLU B 266      36.145 -38.887  17.048  1.00 39.47           O
ATOM   1936  N   VAL B 267      38.188 -34.636  22.154  1.00 29.75           N
ATOM   1937  CA  VAL B 267      38.386 -33.370  22.880  1.00 29.55           C
ATOM   1938  C   VAL B 267      39.845 -33.331  23.369  1.00 33.80           C
ATOM   1939  O   VAL B 267      40.486 -32.282  23.305  1.00 33.45           O
ATOM   1940  CB  VAL B 267      37.374 -33.219  24.054  1.00 32.68           C
ATOM   1941  CG1 VAL B 267      37.770 -32.085  24.996  1.00 32.96           C
ATOM   1942  CG2 VAL B 267      35.957 -33.000  23.545  1.00 32.58           C
ATOM   1943  N   TYR B 268      40.373 -34.482  23.822  1.00 32.01           N
ATOM   1944  CA  TYR B 268      41.752 -34.582  24.267  1.00 31.25           C
ATOM   1945  C   TYR B 268      42.726 -34.346  23.100  1.00 33.42           C
ATOM   1946  O   TYR B 268      43.722 -33.640  23.280  1.00 29.78           O
ATOM   1947  CB  TYR B 268      42.020 -35.927  24.950  1.00 33.53           C
ATOM   1948  CG  TYR B 268      43.299 -35.906  25.740  1.00 34.33           C
ATOM   1949  CD1 TYR B 268      43.360 -35.278  26.972  1.00 36.23           C
ATOM   1950  CD2 TYR B 268      44.472 -36.438  25.217  1.00 35.23           C
ATOM   1951  CE1 TYR B 268      44.552 -35.216  27.691  1.00 38.52           C
ATOM   1952  CE2 TYR B 268      45.667 -36.402  25.935  1.00 36.70           C
ATOM   1953  CZ  TYR B 268      45.705 -35.777  27.169  1.00 44.74           C
ATOM   1954  OH  TYR B 268      46.864 -35.676  27.896  1.00 50.25           O
ATOM   1955  N   GLN B 269      42.415 -34.869  21.895  1.00 29.55           N
ATOM   1956  CA  GLN B 269      43.254 -34.596  20.716  1.00 29.56           C
ATOM   1957  C   GLN B 269      43.257 -33.075  20.404  1.00 31.07           C
ATOM   1958  O   GLN B 269      44.308 -32.500  20.118  1.00 30.31           O
ATOM   1959  CB  GLN B 269      42.764 -35.383  19.491  1.00 31.00           C
ATOM   1960  N   LEU B 270      42.084 -32.431  20.483  1.00 28.04           N
ATOM   1961  CA  LEU B 270      41.968 -30.990  20.259  1.00 27.62           C
ATOM   1962  C   LEU B 270      42.828 -30.211  21.294  1.00 29.17           C
ATOM   1963  O   LEU B 270      43.541 -29.272  20.932  1.00 26.23           O
ATOM   1964  CB  LEU B 270      40.508 -30.558  20.275  1.00 27.42           C
ATOM   1965  CG  LEU B 270      40.218 -29.046  20.258  1.00 31.37           C
ATOM   1966  CD1 LEU B 270      40.752 -28.410  18.999  1.00 32.32           C
ATOM   1967  CD2 LEU B 270      38.733 -28.788  20.391  1.00 32.17           C
ATOM   1968  N   PHE B 271      42.781 -30.643  22.553  1.00 26.59           N
ATOM   1969  CA  PHE B 271      43.599 -30.062  23.631  1.00 25.07           C
ATOM   1970  C   PHE B 271      45.089 -30.130  23.287  1.00 29.26           C
ATOM   1971  O   PHE B 271      45.779 -29.125  23.411  1.00 28.19           O
ATOM   1972  CB  PHE B 271      43.327 -30.808  24.951  1.00 25.93           C
ATOM   1973  CG  PHE B 271      44.369 -30.643  26.029  1.00 26.83           C
ATOM   1974  CD1 PHE B 271      44.516 -29.432  26.690  1.00 28.33           C
ATOM   1975  CD2 PHE B 271      45.124 -31.726  26.459  1.00 25.85           C
ATOM   1976  CE1 PHE B 271      45.402 -29.314  27.755  1.00 27.19           C
ATOM   1977  CE2 PHE B 271      46.011 -31.597  27.507  1.00 27.38           C
ATOM   1978  CZ  PHE B 271      46.153 -30.390  28.136  1.00 25.50           C
ATOM   1979  N   LEU B 272      45.573 -31.295  22.810  1.00 26.68           N
ATOM   1980  CA  LEU B 272      46.988 -31.456  22.435  1.00 27.64           C
ATOM   1981  C   LEU B 272      47.388 -30.551  21.277  1.00 29.98           C
ATOM   1982  O   LEU B 272      48.486 -29.992  21.289  1.00 29.21           O
ATOM   1983  CB  LEU B 272      47.305 -32.910  22.095  1.00 28.40           C
ATOM   1984  CG  LEU B 272      47.158 -33.931  23.222  1.00 34.04           C
ATOM   1985  CD1 LEU B 272      47.522 -35.332  22.730  1.00 34.06           C
ATOM   1986  CD2 LEU B 272      47.958 -33.545  24.428  1.00 34.36           C
ATOM   1987  N   SER B 273      46.482 -30.368  20.311  1.00 25.46           N
ATOM   1988  CA  SER B 273      46.686 -29.485  19.172  1.00 24.35           C
ATOM   1989  C   SER B 273      46.777 -28.041  19.616  1.00 25.48           C
ATOM   1990  O   SER B 273      47.614 -27.318  19.109  1.00 23.96           O
ATOM   1991  CB  SER B 273      45.550 -29.628  18.148  1.00 29.19           C
ATOM   1992  OG  SER B 273      45.840 -30.670  17.238  1.00 33.57           O
ATOM   1993  N   VAL B 274      45.934 -27.628  20.576  1.00 22.75           N
ATOM   1994  CA  VAL B 274      45.978 -26.259  21.096  1.00 22.63           C
ATOM   1995  C   VAL B 274      47.277 -26.036  21.869  1.00 26.38           C
ATOM   1996  O   VAL B 274      47.918 -25.008  21.689  1.00 25.45           O
ATOM   1997  CB  VAL B 274      44.700 -25.917  21.917  1.00 26.98           C
ATOM   1998  CG1 VAL B 274      44.862 -24.618  22.715  1.00 25.93           C
ATOM   1999  CG2 VAL B 274      43.494 -25.816  20.987  1.00 26.31           C
ATOM   2000  N   MET B 275      47.686 -26.990  22.686  1.00 25.93           N
ATOM   2001  CA  MET B 275      48.920 -26.868  23.462  1.00 24.72           C
ATOM   2002  C   MET B 275      50.106 -26.739  22.493  1.00 28.64           C
ATOM   2003  O   MET B 275      50.876 -25.791  22.594  1.00 26.78           O
ATOM   2004  CB  MET B 275      49.124 -28.106  24.353  1.00 26.45           C
ATOM   2005  CG  MET B 275      48.258 -28.172  25.635  1.00 31.25           C
ATOM   2006  SD  MET B 275      48.107 -26.703  26.671  1.00 35.45           S
ATOM   2007  CE  MET B 275      46.628 -26.078  26.088  1.00 33.11           C
ATOM   2008  N   SER B 276      50.214 -27.672  21.540  1.00 26.16           N
ATOM   2009  CA  SER B 276      51.254 -27.647  20.511  1.00 25.14           C
ATOM   2010  C   SER B 276      51.232 -26.359  19.700  1.00 28.36           C
ATOM   2011  O   SER B 276      52.301 -25.794  19.464  1.00 29.13           O
ATOM   2012  CB  SER B 276      51.164 -28.882  19.613  1.00 26.97           C
ATOM   2013  OG  SER B 276      52.075 -28.788  18.533  1.00 44.87           O
ATOM   2014  N   THR B 277      50.040 -25.825  19.369  1.00 24.84           N
ATOM   2015  CA  THR B 277      49.937 -24.557  18.613  1.00 23.54           C
ATOM   2016  C   THR B 277      50.646 -23.413  19.335  1.00 28.28           C
ATOM   2017  O   THR B 277      51.283 -22.613  18.678  1.00 28.51           O
ATOM   2018  CB  THR B 277      48.462 -24.172  18.325  1.00 25.09           C
ATOM   2019  OG1 THR B 277      47.890 -25.109  17.395  1.00 30.28           O
ATOM   2020  CG2 THR B 277      48.292 -22.721  17.742  1.00 25.23           C
ATOM   2021  N   HIS B 278      50.553 -23.353  20.680  1.00 24.63           N
ATOM   2022  CA  HIS B 278      51.131 -22.271  21.471  1.00 26.04           C
ATOM   2023  C   HIS B 278      52.474 -22.626  22.143  1.00 30.65           C
ATOM   2024  O   HIS B 278      52.944 -21.871  22.985  1.00 31.21           O
ATOM   2025  CB  HIS B 278      50.100 -21.770  22.486  1.00 27.98           C
ATOM   2026  CG  HIS B 278      48.784 -21.449  21.850  1.00 32.57           C
ATOM   2027  ND1 HIS B 278      47.804 -22.416  21.927  1.00 35.70           N
ATOM   2028  CD2 HIS B 278      48.334 -20.475  21.020  1.00 34.08           C
ATOM   2029  CE1 HIS B 278      46.791 -21.991  21.227  1.00 34.59           C
ATOM   2030  NE2 HIS B 278      47.063 -20.886  20.606  1.00 34.58           N
ATOM   2031  N   GLY B 279      53.101 -23.713  21.716  1.00 26.31           N
ATOM   2032  CA  GLY B 279      54.415 -24.117  22.190  1.00 26.66           C
ATOM   2033  C   GLY B 279      54.475 -24.771  23.554  1.00 28.61           C
ATOM   2034  O   GLY B 279      55.479 -24.620  24.248  1.00 27.71           O
ATOM   2035  N   PHE B 280      53.444 -25.535  23.919  1.00 24.06           N
ATOM   2036  CA  PHE B 280      53.386 -26.264  25.179  1.00 24.23           C
ATOM   2037  C   PHE B 280      53.307 -27.753  24.931  1.00 29.14           C
ATOM   2038  O   PHE B 280      52.799 -28.181  23.906  1.00 29.71           O
ATOM   2039  CB  PHE B 280      52.224 -25.770  26.060  1.00 25.79           C
ATOM   2040  CG  PHE B 280      52.267 -24.273  26.266  1.00 26.93           C
ATOM   2041  CD1 PHE B 280      53.316 -23.686  26.947  1.00 30.09           C
ATOM   2042  CD2 PHE B 280      51.318 -23.444  25.673  1.00 29.47           C
ATOM   2043  CE1 PHE B 280      53.416 -22.298  27.056  1.00 30.51           C
ATOM   2044  CE2 PHE B 280      51.414 -22.062  25.784  1.00 32.06           C
ATOM   2045  CZ  PHE B 280      52.470 -21.493  26.466  1.00 30.13           C
ATOM   2046  N   THR B 281      53.961 -28.516  25.802  1.00 26.56           N
ATOM   2047  CA  THR B 281      54.020 -29.963  25.777  1.00 25.09           C
ATOM   2048  C   THR B 281      53.319 -30.453  27.023  1.00 28.12           C
ATOM   2049  O   THR B 281      53.351 -29.786  28.053  1.00 25.40           O
ATOM   2050  CB  THR B 281      55.496 -30.419  25.738  1.00 33.42           C
ATOM   2051  OG1 THR B 281      56.052 -30.056  24.484  1.00 32.76           O
ATOM   2052  CG2 THR B 281      55.666 -31.911  25.923  1.00 29.11           C
ATOM   2053  N   VAL B 282      52.717 -31.629  26.925  1.00 25.65           N
ATOM   2054  CA  VAL B 282      52.026 -32.283  28.008  1.00 27.69           C
ATOM   2055  C   VAL B 282      52.834 -33.547  28.329  1.00 35.00           C
ATOM   2056  O   VAL B 282      53.109 -34.341  27.421  1.00 33.88           O
ATOM   2057  CB  VAL B 282      50.550 -32.572  27.593  1.00 30.16           C
ATOM   2058  CG1 VAL B 282      49.781 -33.250  28.722  1.00 29.12           C
ATOM   2059  CG2 VAL B 282      49.857 -31.284  27.183  1.00 29.39           C
ATOM   2060  N   VAL B 283      53.268 -33.700  29.593  1.00 32.71           N
ATOM   2061  CA  VAL B 283      54.135 -34.819  29.997  1.00 33.68           C
ATOM   2062  C   VAL B 283      53.467 -35.638  31.089  1.00 37.09           C
ATOM   2063  O   VAL B 283      53.141 -35.077  32.137  1.00 35.13           O
ATOM   2064  CB  VAL B 283      55.519 -34.296  30.488  1.00 39.30           C
ATOM   2065  CG1 VAL B 283      56.480 -35.461  30.773  1.00 39.05           C
ATOM   2066  CG2 VAL B 283      56.137 -33.324  29.477  1.00 39.58           C
ATOM   2067  N   ALA B 284      53.335 -36.963  30.869  1.00 37.80           N
ATOM   2068  CA  ALA B 284      52.731 -37.918  31.820  1.00 41.51           C
ATOM   2069  C   ALA B 284      53.390 -37.842  33.184  1.00 48.43           C
ATOM   2070  O   ALA B 284      54.606 -37.732  33.249  1.00 46.72           O
ATOM   2071  CB  ALA B 284      52.854 -39.344  31.280  1.00 43.10           C
ATOM   2072  N   GLN B 285      52.592 -37.834  34.270  1.00 50.32           N
ATOM   2073  CA  GLN B 285      53.116 -37.724  35.635  1.00 51.84           C
ATOM   2074  C   GLN B 285      52.225 -38.488  36.629  1.00 60.55           C
ATOM   2075  O   GLN B 285      51.666 -37.906  37.558  1.00 60.75           O
ATOM   2076  CB  GLN B 285      53.280 -36.245  36.022  1.00 53.26           C
ATOM   2077  N   GLY B 286      52.113 -39.794  36.402  1.00 60.48           N
ATOM   2078  CA  GLY B 286      51.314 -40.696  37.221  1.00 61.29           C
ATOM   2079  C   GLY B 286      49.842 -40.557  36.912  1.00 66.89           C
ATOM   2080  O   GLY B 286      49.372 -41.072  35.897  1.00 66.93           O
ATOM   2081  N   ASP B 287      49.110 -39.842  37.775  1.00 64.10           N
ATOM   2082  CA  ASP B 287      47.687 -39.587  37.558  1.00 64.06           C
ATOM   2083  C   ASP B 287      47.597 -38.274  36.782  1.00 66.65           C
ATOM   2084  O   ASP B 287      47.138 -38.276  35.641  1.00 66.90           O
ATOM   2085  CB  ASP B 287      46.913 -39.522  38.894  1.00 66.07           C
ATOM   2086  N   GLN B 288      48.143 -37.176  37.354  1.00 60.92           N
ATOM   2087  CA  GLN B 288      48.132 -35.861  36.701  1.00 59.21           C
ATOM   2088  C   GLN B 288      49.144 -35.788  35.550  1.00 59.71           C
ATOM   2089  O   GLN B 288      50.019 -36.648  35.439  1.00 60.57           O
ATOM   2090  CB  GLN B 288      48.421 -34.742  37.721  1.00 60.53           C
ATOM   2091  N   ALA B 289      48.990 -34.781  34.676  1.00 51.13           N
ATOM   2092  CA  ALA B 289      49.902 -34.517  33.564  1.00 48.40           C
ATOM   2093  C   ALA B 289      50.397 -33.078  33.698  1.00 45.73           C
ATOM   2094  O   ALA B 289      49.635 -32.171  34.025  1.00 44.06           O
ATOM   2095  CB  ALA B 289      49.207 -34.726  32.229  1.00 49.10           C
ATOM   2096  N   ARG B 290      51.668 -32.882  33.411  1.00 38.72           N
ATOM   2097  CA  ARG B 290      52.354 -31.597  33.526  1.00 36.75           C
ATOM   2098  C   ARG B 290      52.265 -30.788  32.199  1.00 34.09           C
ATOM   2099  O   ARG B 290      52.592 -31.367  31.167  1.00 31.56           O
ATOM   2100  CB  ARG B 290      53.821 -31.940  33.916  1.00 40.53           C
ATOM   2101  CG  ARG B 290      54.793 -30.796  34.031  1.00 54.00           C
ATOM   2102  CD  ARG B 290      54.418 -29.816  35.119  1.00 52.18           C
ATOM   2103  NE  ARG B 290      55.491 -28.864  35.373  1.00 62.19           N
ATOM   2104  CZ  ARG B 290      55.426 -27.849  36.227  1.00 69.35           C
ATOM   2105  NH1 ARG B 290      54.321 -27.637  36.939  1.00 62.67           N
ATOM   2106  NH2 ARG B 290      56.461 -27.034  36.375  1.00 39.45           N
ATOM   2107  N   ILE B 291      51.831 -29.472  32.207  1.00 27.39           N
ATOM   2108  CA  ILE B 291      51.820 -28.667  30.975  1.00 26.70           C
ATOM   2109  C   ILE B 291      53.031 -27.747  31.097  1.00 28.68           C
ATOM   2110  O   ILE B 291      53.144 -27.018  32.094  1.00 27.51           O
ATOM   2111  CB  ILE B 291      50.474 -27.911  30.774  1.00 29.17           C
ATOM   2112  CG1 ILE B 291      49.273 -28.929  30.809  1.00 26.79           C
ATOM   2113  CG2 ILE B 291      50.490 -27.081  29.475  1.00 31.14           C
ATOM   2114  CD1 ILE B 291      47.927 -28.299  30.703  1.00 23.39           C
ATOM   2115  N   VAL B 292      53.949 -27.805  30.118  1.00 25.15           N
ATOM   2116  CA  VAL B 292      55.227 -27.073  30.153  1.00 26.56           C
ATOM   2117  C   VAL B 292      55.598 -26.417  28.813  1.00 31.85           C
ATOM   2118  O   VAL B 292      55.296 -26.988  27.779  1.00 30.81           O
ATOM   2119  CB  VAL B 292      56.377 -28.023  30.576  1.00 30.27           C
ATOM   2120  CG1 VAL B 292      56.345 -28.307  32.055  1.00 30.38           C
ATOM   2121  CG2 VAL B 292      56.373 -29.325  29.778  1.00 30.57           C
ATOM   2122  N   PRO B 293      56.355 -25.299  28.787  1.00 29.99           N
ATOM   2123  CA  PRO B 293      56.804 -24.767  27.492  1.00 30.49           C
ATOM   2124  C   PRO B 293      57.793 -25.695  26.808  1.00 35.52           C
ATOM   2125  O   PRO B 293      58.593 -26.360  27.484  1.00 36.08           O
ATOM   2126  CB  PRO B 293      57.453 -23.410  27.847  1.00 32.57           C
ATOM   2127  CG  PRO B 293      57.178 -23.184  29.279  1.00 36.65           C
ATOM   2128  CD  PRO B 293      56.894 -24.501  29.902  1.00 32.57           C
ATOM   2129  N   ASN B 294      57.778 -25.696  25.472  1.00 32.22           N
ATOM   2130  CA  ASN B 294      58.762 -26.452  24.678  1.00 42.35           C
ATOM   2131  C   ASN B 294      60.053 -25.675  24.764  1.00 49.15           C
ATOM   2132  O   ASN B 294      59.965 -24.450  24.799  1.00 41.27           O
ATOM   2133  CB  ASN B 294      58.372 -26.536  23.199  1.00 45.30           C
ATOM   2134  CG  ASN B 294      57.039 -27.135  22.868  1.00 66.17           C
ATOM   2135  OD1 ASN B 294      56.530 -26.955  21.761  1.00 64.09           O
ATOM   2136  ND2 ASN B 294      56.447 -27.885  23.761  1.00 63.36           N
ATOM   2137  N   ARG B 295      47.348 -13.242  16.756  1.00 50.86           N
ATOM   2138  CA  ARG B 295      46.308 -14.059  17.385  1.00 50.62           C
ATOM   2139  C   ARG B 295      45.971 -15.257  16.490  1.00 52.96           C
ATOM   2140  O   ARG B 295      45.686 -15.085  15.305  1.00 52.24           O
ATOM   2141  CB  ARG B 295      45.045 -13.231  17.633  1.00 52.52           C
ATOM   2142  N   LEU B 296      46.023 -16.470  17.056  1.00 48.33           N
ATOM   2143  CA  LEU B 296      45.721 -17.698  16.318  1.00 46.60           C
ATOM   2144  C   LEU B 296      44.415 -18.314  16.833  1.00 44.70           C
ATOM   2145  O   LEU B 296      44.185 -18.382  18.051  1.00 44.21           O
ATOM   2146  CB  LEU B 296      46.848 -18.724  16.495  1.00 47.07           C
ATOM   2147  CG  LEU B 296      48.135 -18.527  15.694  1.00 53.68           C
ATOM   2148  CD1 LEU B 296      48.784 -17.192  15.994  1.00 55.89           C
ATOM   2149  CD2 LEU B 296      49.110 -19.645  16.001  1.00 57.66           C
ATOM   2150  N   GLU B 297      43.577 -18.788  15.894  1.00 35.11           N
ATOM   2151  CA  GLU B 297      42.368 -19.543  16.198  1.00 31.79           C
ATOM   2152  C   GLU B 297      42.649 -20.994  15.823  1.00 31.70           C
ATOM   2153  O   GLU B 297      43.303 -21.248  14.800  1.00 30.83           O
ATOM   2154  CB  GLU B 297      41.165 -19.030  15.379  1.00 33.39           C
ATOM   2155  N   THR B 298      42.131 -21.910  16.626  1.00 25.79           N
ATOM   2156  CA  THR B 298      42.197 -23.335  16.427  1.00 26.18           C
ATOM   2157  C   THR B 298      40.781 -23.749  16.047  1.00 32.69           C
ATOM   2158  O   THR B 298      39.813 -23.458  16.767  1.00 31.67           O
ATOM   2159  CB  THR B 298      42.719 -24.071  17.645  1.00 32.60           C
ATOM   2160  OG1 THR B 298      44.028 -23.569  17.963  1.00 30.06           O
ATOM   2161  CG2 THR B 298      42.789 -25.593  17.405  1.00 32.21           C
ATOM   2162  N   ARG B 299      40.644 -24.294  14.847  1.00 28.42           N
ATOM   2163  CA  ARG B 299      39.345 -24.714  14.351  1.00 27.08           C
ATOM   2164  C   ARG B 299      39.328 -26.174  13.929  1.00 28.96           C
ATOM   2165  O   ARG B 299      40.274 -26.629  13.297  1.00 30.71           O
ATOM   2166  CB  ARG B 299      38.953 -23.832  13.156  1.00 29.68           C
ATOM   2167  CG  ARG B 299      37.471 -23.935  12.827  1.00 37.35           C
ATOM   2168  CD  ARG B 299      37.109 -23.167  11.586  1.00 42.05           C
ATOM   2169  NE  ARG B 299      37.196 -21.713  11.761  1.00 38.95           N
ATOM   2170  CZ  ARG B 299      36.917 -20.809  10.810  1.00 63.22           C
ATOM   2171  NH1 ARG B 299      36.499 -21.198   9.607  1.00 51.64           N
ATOM   2172  NH2 ARG B 299      37.035 -19.516  11.061  1.00 52.28           N
ATOM   2173  N   VAL B 300      38.196 -26.870  14.207  1.00 24.05           N
ATOM   2174  CA  VAL B 300      37.950 -28.241  13.805  1.00 24.01           C
ATOM   2175  C   VAL B 300      37.113 -28.176  12.539  1.00 28.86           C
ATOM   2176  O   VAL B 300      36.070 -27.519  12.524  1.00 28.33           O
ATOM   2177  CB  VAL B 300      37.291 -29.122  14.892  1.00 27.91           C
ATOM   2178  CG1 VAL B 300      37.120 -30.556  14.388  1.00 27.93           C
ATOM   2179  CG2 VAL B 300      38.127 -29.129  16.166  1.00 27.29           C
ATOM   2180  N   ILE B 301      37.600 -28.797  11.460  1.00 25.28           N
ATOM   2181  CA  ILE B 301      36.901 -28.765  10.178  1.00 24.37           C
ATOM   2182  C   ILE B 301      36.469 -30.191   9.898  1.00 27.04           C
ATOM   2183  O   ILE B 301      37.313 -31.048   9.717  1.00 26.40           O
ATOM   2184  CB  ILE B 301      37.791 -28.200   9.035  1.00 26.61           C
ATOM   2185  CG1 ILE B 301      38.270 -26.769   9.370  1.00 27.23           C
ATOM   2186  CG2 ILE B 301      37.021 -28.180   7.701  1.00 28.25           C
ATOM   2187  CD1 ILE B 301      39.186 -26.082   8.283  1.00 35.22           C
ATOM   2188  N   GLN B 302      35.162 -30.390   9.735  1.00 24.41           N
ATOM   2189  CA  GLN B 302      34.568 -31.692   9.414  1.00 24.37           C
ATOM   2190  C   GLN B 302      34.707 -31.955   7.917  1.00 27.99           C
ATOM   2191  O   GLN B 302      34.318 -31.091   7.140  1.00 27.63           O
ATOM   2192  CB  GLN B 302      33.074 -31.663   9.781  1.00 25.43           C
ATOM   2193  CG  GLN B 302      32.334 -32.991   9.544  1.00 40.38           C
ATOM   2194  CD  GLN B 302      32.844 -34.115  10.432  1.00 65.17           C
ATOM   2195  OE1 GLN B 302      32.695 -34.085  11.666  1.00 63.11           O
ATOM   2196  NE2 GLN B 302      33.439 -35.144   9.834  1.00 53.64           N
ATOM   2197  N   VAL B 303      35.208 -33.129   7.510  1.00 25.75           N
ATOM   2198  CA  VAL B 303      35.267 -33.474   6.079  1.00 25.28           C
ATOM   2199  C   VAL B 303      34.180 -34.536   5.854  1.00 31.47           C
ATOM   2200  O   VAL B 303      34.098 -35.486   6.611  1.00 30.52           O
ATOM   2201  CB  VAL B 303      36.671 -33.953   5.677  1.00 27.25           C
ATOM   2202  CG1 VAL B 303      36.731 -34.336   4.196  1.00 27.37           C
ATOM   2203  CG2 VAL B 303      37.696 -32.866   5.990  1.00 26.24           C
ATOM   2204  N   GLN B 304      33.339 -34.351   4.842  1.00 29.52           N
ATOM   2205  CA  GLN B 304      32.186 -35.214   4.622  1.00 29.32           C
ATOM   2206  C   GLN B 304      32.467 -36.507   3.851  1.00 32.85           C
ATOM   2207  O   GLN B 304      32.006 -37.558   4.296  1.00 33.34           O
ATOM   2208  CB  GLN B 304      31.060 -34.376   3.995  1.00 30.75           C
ATOM   2209  CG  GLN B 304      29.795 -35.131   3.663  1.00 53.48           C
ATOM   2210  CD  GLN B 304      28.850 -34.246   2.894  1.00 65.96           C
ATOM   2211  OE1 GLN B 304      28.953 -34.112   1.663  1.00 52.38           O
ATOM   2212  NE2 GLN B 304      27.944 -33.583   3.606  1.00 59.28           N
ATOM   2213  N   GLN B 305      33.266 -36.466   2.766  1.00 25.50           N
ATOM   2214  CA  GLN B 305      33.485 -37.626   1.898  1.00 24.98           C
ATOM   2215  C   GLN B 305      34.925 -38.142   1.791  1.00 27.10           C
ATOM   2216  O   GLN B 305      35.138 -39.355   1.798  1.00 25.04           O
ATOM   2217  CB  GLN B 305      32.918 -37.305   0.503  1.00 26.12           C
ATOM   2218  CG  GLN B 305      31.424 -36.999   0.553  1.00 26.79           C
ATOM   2219  CD  GLN B 305      30.755 -36.772  -0.785  1.00 35.21           C
ATOM   2220  OE1 GLN B 305      30.973 -37.485  -1.767  1.00 31.62           O
ATOM   2221  NE2 GLN B 305      29.791 -35.885  -0.818  1.00 32.19           N
ATOM   2222  N   SER B 306      35.903 -37.235   1.648  1.00 23.02           N
ATOM   2223  CA  SER B 306      37.313 -37.635   1.546  1.00 22.90           C
ATOM   2224  C   SER B 306      37.820 -38.180   2.888  1.00 28.61           C
ATOM   2225  O   SER B 306      37.439 -37.618   3.925  1.00 29.77           O
ATOM   2226  CB  SER B 306      38.166 -36.429   1.154  1.00 23.23           C
ATOM   2227  OG  SER B 306      37.977 -36.057  -0.195  1.00 25.72           O
ATOM   2228  N   PRO B 307      38.724 -39.202   2.917  1.00 24.67           N
ATOM   2229  CA  PRO B 307      39.346 -39.571   4.183  1.00 25.20           C
ATOM   2230  C   PRO B 307      40.273 -38.415   4.595  1.00 28.96           C
ATOM   2231  O   PRO B 307      41.051 -37.917   3.796  1.00 26.54           O
ATOM   2232  CB  PRO B 307      40.145 -40.829   3.847  1.00 28.16           C
ATOM   2233  CG  PRO B 307      39.768 -41.181   2.462  1.00 32.71           C
ATOM   2234  CD  PRO B 307      39.356 -39.934   1.813  1.00 27.94           C
ATOM   2235  N   VAL B 308      40.194 -38.027   5.850  1.00 27.06           N
ATOM   2236  CA  VAL B 308      40.904 -36.856   6.333  1.00 28.20           C
ATOM   2237  C   VAL B 308      42.428 -37.031   6.206  1.00 31.77           C
ATOM   2238  O   VAL B 308      43.127 -36.084   5.906  1.00 30.55           O
ATOM   2239  CB  VAL B 308      40.456 -36.442   7.771  1.00 33.83           C
ATOM   2240  CG1 VAL B 308      41.321 -37.079   8.811  1.00 33.46           C
ATOM   2241  CG2 VAL B 308      40.453 -34.940   7.905  1.00 34.25           C
ATOM   2242  N   SER B 309      42.928 -38.239   6.440  1.00 28.18           N
ATOM   2243  CA  SER B 309      44.367 -38.535   6.326  1.00 28.07           C
ATOM   2244  C   SER B 309      44.856 -38.345   4.873  1.00 28.43           C
ATOM   2245  O   SER B 309      46.023 -38.037   4.651  1.00 28.27           O
ATOM   2246  CB  SER B 309      44.685 -39.949   6.822  1.00 32.59           C
ATOM   2247  OG  SER B 309      44.279 -40.963   5.910  1.00 45.16           O
ATOM   2248  N   GLU B 310      43.962 -38.461   3.889  1.00 23.86           N
ATOM   2249  CA  GLU B 310      44.346 -38.214   2.489  1.00 22.72           C
ATOM   2250  C   GLU B 310      44.459 -36.680   2.224  1.00 27.83           C
ATOM   2251  O   GLU B 310      45.320 -36.247   1.450  1.00 27.65           O
ATOM   2252  CB  GLU B 310      43.319 -38.806   1.540  1.00 23.51           C
ATOM   2253  CG  GLU B 310      43.789 -38.760   0.092  1.00 30.95           C
ATOM   2254  CD  GLU B 310      42.845 -39.308  -0.964  1.00 44.88           C
ATOM   2255  OE1 GLU B 310      41.652 -39.525  -0.659  1.00 34.12           O
ATOM   2256  OE2 GLU B 310      43.292 -39.471  -2.121  1.00 32.49           O
ATOM   2257  N   LEU B 311      43.582 -35.876   2.844  1.00 23.25           N
ATOM   2258  CA  LEU B 311      43.599 -34.426   2.622  1.00 24.17           C
ATOM   2259  C   LEU B 311      44.733 -33.722   3.341  1.00 28.66           C
ATOM   2260  O   LEU B 311      45.148 -32.666   2.865  1.00 27.18           O
ATOM   2261  CB  LEU B 311      42.280 -33.767   3.024  1.00 24.16           C
ATOM   2262  CG  LEU B 311      40.972 -34.156   2.278  1.00 28.49           C
ATOM   2263  CD1 LEU B 311      39.924 -33.108   2.544  1.00 26.86           C
ATOM   2264  CD2 LEU B 311      41.171 -34.259   0.744  1.00 31.61           C
ATOM   2265  N   ILE B 312      45.204 -34.258   4.496  1.00 27.43           N
ATOM   2266  CA  ILE B 312      46.291 -33.655   5.299  1.00 28.04           C
ATOM   2267  C   ILE B 312      47.484 -33.186   4.446  1.00 28.69           C
ATOM   2268  O   ILE B 312      47.795 -31.991   4.467  1.00 27.08           O
ATOM   2269  CB  ILE B 312      46.718 -34.599   6.476  1.00 33.03           C
ATOM   2270  CG1 ILE B 312      45.754 -34.507   7.625  1.00 35.50           C
ATOM   2271  CG2 ILE B 312      48.153 -34.349   6.967  1.00 37.41           C
ATOM   2272  CD1 ILE B 312      45.936 -33.309   8.579  1.00 56.73           C
ATOM   2273  N   PRO B 313      48.143 -34.082   3.685  1.00 26.62           N
ATOM   2274  CA  PRO B 313      49.273 -33.650   2.843  1.00 26.17           C
ATOM   2275  C   PRO B 313      48.923 -32.605   1.787  1.00 24.91           C
ATOM   2276  O   PRO B 313      49.789 -31.837   1.382  1.00 24.37           O
ATOM   2277  CB  PRO B 313      49.715 -34.952   2.142  1.00 28.95           C
ATOM   2278  CG  PRO B 313      49.152 -36.021   2.903  1.00 32.88           C
ATOM   2279  CD  PRO B 313      47.916 -35.531   3.545  1.00 28.85           C
ATOM   2280  N   LEU B 314      47.694 -32.580   1.328  1.00 21.39           N
ATOM   2281  CA  LEU B 314      47.262 -31.604   0.314  1.00 21.01           C
ATOM   2282  C   LEU B 314      47.002 -30.223   0.932  1.00 25.85           C
ATOM   2283  O   LEU B 314      47.215 -29.225   0.265  1.00 26.52           O
ATOM   2284  CB  LEU B 314      46.019 -32.073  -0.411  1.00 21.32           C
ATOM   2285  CG  LEU B 314      46.079 -33.423  -1.143  1.00 26.40           C
ATOM   2286  CD1 LEU B 314      44.747 -33.803  -1.632  1.00 26.28           C
ATOM   2287  CD2 LEU B 314      47.067 -33.389  -2.312  1.00 29.98           C
ATOM   2288  N   ILE B 315      46.576 -30.165   2.208  1.00 22.01           N
ATOM   2289  CA  ILE B 315      46.292 -28.914   2.902  1.00 22.29           C
ATOM   2290  C   ILE B 315      47.558 -28.367   3.605  1.00 25.02           C
ATOM   2291  O   ILE B 315      47.675 -27.164   3.745  1.00 21.96           O
ATOM   2292  CB  ILE B 315      45.127 -29.125   3.919  1.00 27.12           C
ATOM   2293  CG1 ILE B 315      43.813 -29.519   3.210  1.00 28.97           C
ATOM   2294  CG2 ILE B 315      44.901 -27.886   4.821  1.00 29.16           C
ATOM   2295  CD1 ILE B 315      43.342 -28.553   2.128  1.00 31.85           C
ATOM   2296  N   ARG B 316      48.488 -29.244   4.054  1.00 24.33           N
ATOM   2297  CA  ARG B 316      49.711 -28.823   4.746  1.00 23.96           C
ATOM   2298  C   ARG B 316      50.468 -27.672   4.055  1.00 27.28           C
ATOM   2299  O   ARG B 316      50.813 -26.724   4.748  1.00 23.89           O
ATOM   2300  CB  ARG B 316      50.630 -30.023   5.046  1.00 23.15           C
ATOM   2301  CG  ARG B 316      51.925 -29.574   5.745  1.00 40.14           C
ATOM   2302  CD  ARG B 316      52.522 -30.619   6.655  1.00 58.46           C
ATOM   2303  NE  ARG B 316      51.954 -30.524   8.002  1.00 68.12           N
ATOM   2304  CZ  ARG B 316      51.180 -31.427   8.604  1.00 73.81           C
ATOM   2305  NH1 ARG B 316      50.856 -32.561   7.986  1.00 63.05           N
ATOM   2306  NH2 ARG B 316      50.731 -31.209   9.834  1.00 44.38           N
ATOM   2307  N   PRO B 317      50.602 -27.647   2.696  1.00 24.73           N
ATOM   2308  CA  PRO B 317      51.245 -26.497   2.036  1.00 22.86           C
ATOM   2309  C   PRO B 317      50.657 -25.112   2.314  1.00 23.66           C
ATOM   2310  O   PRO B 317      51.352 -24.105   2.201  1.00 23.30           O
ATOM   2311  CB  PRO B 317      51.043 -26.813   0.558  1.00 25.19           C
ATOM   2312  CG  PRO B 317      50.996 -28.325   0.475  1.00 29.30           C
ATOM   2313  CD  PRO B 317      50.264 -28.708   1.720  1.00 25.17           C
ATOM   2314  N   LEU B 318      49.371 -25.049   2.541  1.00 19.44           N
ATOM   2315  CA  LEU B 318      48.658 -23.809   2.807  1.00 20.52           C
ATOM   2316  C   LEU B 318      48.783 -23.380   4.263  1.00 28.24           C
ATOM   2317  O   LEU B 318      48.362 -22.282   4.591  1.00 30.14           O
ATOM   2318  CB  LEU B 318      47.177 -23.998   2.463  1.00 20.66           C
ATOM   2319  CG  LEU B 318      46.898 -24.473   1.027  1.00 25.26           C
ATOM   2320  CD1 LEU B 318      45.437 -24.785   0.867  1.00 27.10           C
ATOM   2321  CD2 LEU B 318      47.335 -23.433   0.036  1.00 27.29           C
ATOM   2322  N   VAL B 319      49.281 -24.249   5.141  1.00 24.96           N
ATOM   2323  CA  VAL B 319      49.382 -23.914   6.560  1.00 25.91           C
ATOM   2324  C   VAL B 319      50.782 -23.365   6.783  1.00 29.35           C
ATOM   2325  O   VAL B 319      51.749 -24.073   6.543  1.00 27.64           O
ATOM   2326  CB  VAL B 319      49.081 -25.136   7.446  1.00 29.05           C
ATOM   2327  CG1 VAL B 319      49.218 -24.789   8.928  1.00 30.51           C
ATOM   2328  CG2 VAL B 319      47.684 -25.671   7.150  1.00 27.64           C
ATOM   2329  N   PRO B 320      50.913 -22.116   7.253  1.00 30.04           N
ATOM   2330  CA  PRO B 320      52.255 -21.569   7.507  1.00 30.11           C
ATOM   2331  C   PRO B 320      52.953 -22.260   8.672  1.00 34.78           C
ATOM   2332  O   PRO B 320      52.300 -22.934   9.492  1.00 31.15           O
ATOM   2333  CB  PRO B 320      51.990 -20.083   7.774  1.00 32.60           C
ATOM   2334  CG  PRO B 320      50.617 -19.986   8.166  1.00 37.45           C
ATOM   2335  CD  PRO B 320      49.858 -21.159   7.631  1.00 32.33           C
ATOM   2336  N   GLN B 321      54.291 -22.101   8.735  1.00 33.85           N
ATOM   2337  CA  GLN B 321      55.139 -22.740   9.758  1.00 34.23           C
ATOM   2338  C   GLN B 321      54.739 -22.338  11.170  1.00 35.41           C
ATOM   2339  O   GLN B 321      54.890 -23.138  12.073  1.00 36.76           O
ATOM   2340  CB  GLN B 321      56.643 -22.496   9.489  1.00 36.29           C
ATOM   2341  N   TYR B 322      54.175 -21.132  11.347  1.00 31.93           N
ATOM   2342  CA  TYR B 322      53.665 -20.690  12.643  1.00 31.77           C
ATOM   2343  C   TYR B 322      52.330 -21.364  13.029  1.00 32.74           C
ATOM   2344  O   TYR B 322      51.864 -21.142  14.142  1.00 32.79           O
ATOM   2345  CB  TYR B 322      53.531 -19.132  12.705  1.00 33.32           C
ATOM   2346  CG  TYR B 322      52.587 -18.481  11.709  1.00 33.72           C
ATOM   2347  CD1 TYR B 322      51.210 -18.528  11.894  1.00 35.41           C
ATOM   2348  CD2 TYR B 322      53.072 -17.667  10.695  1.00 35.13           C
ATOM   2349  CE1 TYR B 322      50.337 -17.864  11.034  1.00 36.04           C
ATOM   2350  CE2 TYR B 322      52.209 -16.974   9.841  1.00 36.30           C
ATOM   2351  CZ  TYR B 322      50.839 -17.088  10.002  1.00 45.04           C
ATOM   2352  OH  TYR B 322      49.963 -16.458   9.142  1.00 50.39           O
ATOM   2353  N   GLY B 323      51.663 -22.038  12.082  1.00 26.80           N
ATOM   2354  CA  GLY B 323      50.381 -22.721  12.291  1.00 26.58           C
ATOM   2355  C   GLY B 323      50.471 -24.163  12.736  1.00 29.01           C
ATOM   2356  O   GLY B 323      51.552 -24.669  13.046  1.00 29.88           O
ATOM   2357  N   HIS B 324      49.333 -24.844  12.719  1.00 24.37           N
ATOM   2358  CA  HIS B 324      49.237 -26.244  13.116  1.00 24.55           C
ATOM   2359  C   HIS B 324      48.238 -26.949  12.245  1.00 26.64           C
ATOM   2360  O   HIS B 324      47.223 -26.365  11.881  1.00 26.74           O
ATOM   2361  CB  HIS B 324      48.766 -26.329  14.573  1.00 25.32           C
ATOM   2362  CG  HIS B 324      48.686 -27.714  15.131  1.00 27.01           C
ATOM   2363  ND1 HIS B 324      49.798 -28.354  15.639  1.00 28.16           N
ATOM   2364  CD2 HIS B 324      47.619 -28.534  15.240  1.00 29.33           C
ATOM   2365  CE1 HIS B 324      49.379 -29.545  16.041  1.00 27.52           C
ATOM   2366  NE2 HIS B 324      48.067 -29.684  15.842  1.00 28.75           N
ATOM   2367  N   LEU B 325      48.507 -28.203  11.925  1.00 24.72           N
ATOM   2368  CA  LEU B 325      47.573 -29.024  11.158  1.00 24.00           C
ATOM   2369  C   LEU B 325      47.669 -30.435  11.683  1.00 25.18           C
ATOM   2370  O   LEU B 325      48.764 -30.979  11.735  1.00 23.24           O
ATOM   2371  CB  LEU B 325      47.862 -28.969   9.661  1.00 24.28           C
ATOM   2372  CG  LEU B 325      46.971 -29.821   8.750  1.00 29.24           C
ATOM   2373  CD1 LEU B 325      45.504 -29.373   8.809  1.00 30.55           C
ATOM   2374  CD2 LEU B 325      47.465 -29.783   7.294  1.00 29.85           C
ATOM   2375  N   ALA B 326      46.536 -31.006  12.110  1.00 23.98           N
ATOM   2376  CA  ALA B 326      46.471 -32.378  12.622  1.00 25.53           C
ATOM   2377  C   ALA B 326      45.181 -33.047  12.172  1.00 31.07           C
ATOM   2378  O   ALA B 326      44.176 -32.362  11.977  1.00 30.19           O
ATOM   2379  CB  ALA B 326      46.528 -32.371  14.144  1.00 26.84           C
ATOM   2380  N   ALA B 327      45.220 -34.378  12.003  1.00 26.22           N
ATOM   2381  CA  ALA B 327      44.052 -35.171  11.639  1.00 27.00           C
ATOM   2382  C   ALA B 327      43.367 -35.722  12.894  1.00 30.95           C
ATOM   2383  O   ALA B 327      44.038 -36.039  13.877  1.00 31.81           O
ATOM   2384  CB  ALA B 327      44.470 -36.333  10.751  1.00 27.93           C
ATOM   2385  N   VAL B 328      42.041 -35.856  12.841  1.00 28.11           N
ATOM   2386  CA  VAL B 328      41.215 -36.515  13.863  1.00 29.42           C
ATOM   2387  C   VAL B 328      40.451 -37.597  13.085  1.00 33.33           C
ATOM   2388  O   VAL B 328      39.304 -37.377  12.684  1.00 32.69           O
ATOM   2389  CB  VAL B 328      40.274 -35.542  14.608  1.00 34.66           C
ATOM   2390  CG1 VAL B 328      39.511 -36.272  15.717  1.00 35.11           C
ATOM   2391  CG2 VAL B 328      41.051 -34.356  15.168  1.00 34.78           C
ATOM   2392  N   PRO B 329      41.120 -38.722  12.754  1.00 33.39           N
ATOM   2393  CA  PRO B 329      40.470 -39.738  11.894  1.00 34.40           C
ATOM   2394  C   PRO B 329      39.153 -40.336  12.379  1.00 37.55           C
ATOM   2395  O   PRO B 329      38.315 -40.642  11.535  1.00 37.42           O
ATOM   2396  CB  PRO B 329      41.543 -40.809  11.691  1.00 35.95           C
ATOM   2397  CG  PRO B 329      42.765 -40.308  12.296  1.00 39.70           C
ATOM   2398  CD  PRO B 329      42.507 -39.101  13.094  1.00 35.40           C
ATOM   2399  N   SER B 330      38.928 -40.431  13.701  1.00 33.45           N
ATOM   2400  CA  SER B 330      37.684 -40.982  14.245  1.00 33.09           C
ATOM   2401  C   SER B 330      36.463 -40.098  13.984  1.00 35.96           C
ATOM   2402  O   SER B 330      35.357 -40.624  13.911  1.00 37.16           O
ATOM   2403  CB  SER B 330      37.836 -41.298  15.733  1.00 35.82           C
ATOM   2404  OG  SER B 330      38.352 -40.216  16.494  1.00 40.05           O
ATOM   2405  N   ALA B 331      36.658 -38.769  13.836  1.00 30.42           N
ATOM   2406  CA  ALA B 331      35.580 -37.819  13.519  1.00 30.88           C
ATOM   2407  C   ALA B 331      35.656 -37.368  12.053  1.00 31.78           C
ATOM   2408  O   ALA B 331      34.820 -36.563  11.622  1.00 30.41           O
ATOM   2409  CB  ALA B 331      35.682 -36.600  14.421  1.00 31.86           C
ATOM   2410  N   ASN B 332      36.645 -37.887  11.291  1.00 28.78           N
ATOM   2411  CA  ASN B 332      36.977 -37.490   9.910  1.00 27.69           C
ATOM   2412  C   ASN B 332      37.064 -35.961   9.820  1.00 28.71           C
ATOM   2413  O   ASN B 332      36.462 -35.309   8.963  1.00 27.75           O
ATOM   2414  CB  ASN B 332      36.031 -38.092   8.881  1.00 27.56           C
ATOM   2415  CG  ASN B 332      36.714 -38.211   7.534  1.00 30.44           C
ATOM   2416  OD1 ASN B 332      37.748 -38.861   7.412  1.00 26.98           O
ATOM   2417  ND2 ASN B 332      36.158 -37.647   6.509  1.00 26.01           N
ATOM   2418  N   ALA B 333      37.829 -35.395  10.758  1.00 25.25           N
ATOM   2419  CA  ALA B 333      38.005 -33.966  10.884  1.00 25.74           C
ATOM   2420  C   ALA B 333      39.473 -33.588  10.906  1.00 29.10           C
ATOM   2421  O   ALA B 333      40.343 -34.423  11.171  1.00 27.41           O
ATOM   2422  CB  ALA B 333      37.324 -33.474  12.156  1.00 27.03           C
ATOM   2423  N   LEU B 334      39.736 -32.324  10.576  1.00 26.70           N
ATOM   2424  CA  LEU B 334      41.071 -31.727  10.561  1.00 25.62           C
ATOM   2425  C   LEU B 334      41.080 -30.670  11.662  1.00 29.14           C
ATOM   2426  O   LEU B 334      40.082 -29.962  11.811  1.00 29.62           O
ATOM   2427  CB  LEU B 334      41.309 -30.971   9.235  1.00 26.47           C
ATOM   2428  CG  LEU B 334      41.493 -31.807   7.988  1.00 34.95           C
ATOM   2429  CD1 LEU B 334      41.434 -30.955   6.746  1.00 36.86           C
ATOM   2430  CD2 LEU B 334      42.800 -32.562   8.021  1.00 39.31           C
ATOM   2431  N   ILE B 335      42.205 -30.497  12.343  1.00 25.43           N
ATOM   2432  CA  ILE B 335      42.392 -29.410  13.300  1.00 26.11           C
ATOM   2433  C   ILE B 335      43.397 -28.486  12.659  1.00 27.60           C
ATOM   2434  O   ILE B 335      44.488 -28.926  12.357  1.00 24.35           O
ATOM   2435  CB  ILE B 335      42.929 -29.846  14.662  1.00 28.86           C
ATOM   2436  CG1 ILE B 335      41.925 -30.729  15.382  1.00 29.49           C
ATOM   2437  CG2 ILE B 335      43.253 -28.562  15.513  1.00 29.25           C
ATOM   2438  CD1 ILE B 335      42.536 -31.586  16.437  1.00 37.56           C
ATOM   2439  N   ILE B 336      43.065 -27.210  12.557  1.00 25.93           N
ATOM   2440  CA  ILE B 336      43.933 -26.192  11.997  1.00 25.82           C
ATOM   2441  C   ILE B 336      44.043 -25.017  12.932  1.00 28.01           C
ATOM   2442  O   ILE B 336      43.035 -24.540  13.435  1.00 25.96           O
ATOM   2443  CB  ILE B 336      43.494 -25.734  10.572  1.00 28.94           C
ATOM   2444  CG1 ILE B 336      44.380 -24.549  10.093  1.00 29.91           C
ATOM   2445  CG2 ILE B 336      41.993 -25.342  10.508  1.00 31.31           C
ATOM   2446  CD1 ILE B 336      44.192 -24.148   8.666  1.00 42.91           C
ATOM   2447  N   SER B 337      45.274 -24.497  13.085  1.00 25.05           N
ATOM   2448  CA  SER B 337      45.533 -23.265  13.785  1.00 23.68           C
ATOM   2449  C   SER B 337      46.194 -22.276  12.858  1.00 28.50           C
ATOM   2450  O   SER B 337      47.227 -22.554  12.265  1.00 28.71           O
ATOM   2451  CB  SER B 337      46.403 -23.486  15.005  1.00 25.32           C
ATOM   2452  OG  SER B 337      45.727 -24.330  15.919  1.00 26.10           O
ATOM   2453  N   ASP B 338      45.581 -21.129  12.706  1.00 26.62           N
ATOM   2454  CA  ASP B 338      46.085 -20.079  11.841  1.00 27.55           C
ATOM   2455  C   ASP B 338      45.232 -18.869  12.142  1.00 36.04           C
ATOM   2456  O   ASP B 338      44.322 -18.933  12.978  1.00 35.91           O
ATOM   2457  CB  ASP B 338      45.933 -20.522  10.356  1.00 27.77           C
ATOM   2458  CG  ASP B 338      46.827 -19.790   9.370  1.00 37.57           C
ATOM   2459  OD1 ASP B 338      47.071 -18.572   9.573  1.00 37.45           O
ATOM   2460  OD2 ASP B 338      47.179 -20.392   8.334  1.00 43.42           O
ATOM   2461  N   ARG B 339      45.489 -17.773  11.462  1.00 36.51           N
ATOM   2462  CA  ARG B 339      44.671 -16.572  11.597  1.00 37.41           C
ATOM   2463  C   ARG B 339      43.289 -16.881  10.979  1.00 43.46           C
ATOM   2464  O   ARG B 339      43.216 -17.566   9.943  1.00 40.87           O
ATOM   2465  CB  ARG B 339      45.346 -15.391  10.869  1.00 39.70           C
ATOM   2466  N   SER B 340      42.203 -16.398  11.617  1.00 43.15           N
ATOM   2467  CA  SER B 340      40.826 -16.615  11.166  1.00 45.02           C
ATOM   2468  C   SER B 340      40.558 -16.440   9.656  1.00 50.22           C
ATOM   2469  O   SER B 340      39.797 -17.229   9.086  1.00 50.28           O
ATOM   2470  CB  SER B 340      39.844 -15.790  11.994  1.00 50.69           C
ATOM   2471  OG  SER B 340      40.189 -14.420  12.145  1.00 65.47           O
ATOM   2472  N   ALA B 341      41.217 -15.462   9.009  1.00 45.28           N
ATOM   2473  CA  ALA B 341      41.042 -15.237   7.579  1.00 44.61           C
ATOM   2474  C   ALA B 341      41.712 -16.322   6.727  1.00 43.91           C
ATOM   2475  O   ALA B 341      41.179 -16.631   5.659  1.00 42.65           O
ATOM   2476  CB  ALA B 341      41.564 -13.861   7.184  1.00 45.85           C
ATOM   2477  N   ASN B 342      42.895 -16.874   7.123  1.00 36.99           N
ATOM   2478  CA  ASN B 342      43.508 -17.944   6.326  1.00 34.41           C
ATOM   2479  C   ASN B 342      42.753 -19.258   6.547  1.00 35.03           C
ATOM   2480  O   ASN B 342      42.741 -20.095   5.640  1.00 33.55           O
ATOM   2481  CB  ASN B 342      45.001 -18.131   6.588  1.00 33.67           C
ATOM   2482  CG  ASN B 342      45.718 -18.927   5.472  1.00 61.44           C
ATOM   2483  OD1 ASN B 342      45.290 -18.960   4.303  1.00 53.96           O
ATOM   2484  ND2 ASN B 342      46.867 -19.537   5.769  1.00 47.89           N
ATOM   2485  N   ILE B 343      42.068 -19.436   7.710  1.00 31.33           N
ATOM   2486  CA  ILE B 343      41.283 -20.663   7.951  1.00 30.17           C
ATOM   2487  C   ILE B 343      40.092 -20.700   7.002  1.00 35.16           C
ATOM   2488  O   ILE B 343      39.806 -21.737   6.401  1.00 34.18           O
ATOM   2489  CB  ILE B 343      40.836 -20.797   9.408  1.00 33.15           C
ATOM   2490  CG1 ILE B 343      42.062 -20.942  10.314  1.00 32.18           C
ATOM   2491  CG2 ILE B 343      39.872 -22.020   9.568  1.00 35.63           C
ATOM   2492  CD1 ILE B 343      41.737 -21.142  11.747  1.00 37.32           C
ATOM   2493  N   ALA B 344      39.372 -19.580   6.900  1.00 31.52           N
ATOM   2494  CA  ALA B 344      38.219 -19.475   6.010  1.00 31.18           C
ATOM   2495  C   ALA B 344      38.621 -19.794   4.523  1.00 33.61           C
ATOM   2496  O   ALA B 344      37.888 -20.482   3.811  1.00 30.34           O
ATOM   2497  CB  ALA B 344      37.650 -18.083   6.104  1.00 32.54           C
ATOM   2498  N   ARG B 345      39.812 -19.329   4.093  1.00 31.15           N
ATOM   2499  CA  ARG B 345      40.331 -19.623   2.752  1.00 31.83           C
ATOM   2500  C   ARG B 345      40.620 -21.127   2.602  1.00 33.47           C
ATOM   2501  O   ARG B 345      40.239 -21.726   1.589  1.00 32.17           O
ATOM   2502  CB  ARG B 345      41.587 -18.805   2.444  1.00 32.64           C
ATOM   2503  N   ILE B 346      41.220 -21.750   3.640  1.00 27.31           N
ATOM   2504  CA  ILE B 346      41.506 -23.193   3.641  1.00 26.21           C
ATOM   2505  C   ILE B 346      40.188 -23.991   3.693  1.00 28.13           C
ATOM   2506  O   ILE B 346      40.087 -25.036   3.061  1.00 26.05           O
ATOM   2507  CB  ILE B 346      42.510 -23.570   4.774  1.00 29.89           C
ATOM   2508  CG1 ILE B 346      43.888 -22.913   4.490  1.00 30.80           C
ATOM   2509  CG2 ILE B 346      42.665 -25.102   4.914  1.00 30.10           C
ATOM   2510  CD1 ILE B 346      44.777 -22.787   5.685  1.00 31.73           C
ATOM   2511  N   GLU B 347      39.147 -23.448   4.341  1.00 24.48           N
ATOM   2512  CA  GLU B 347      37.832 -24.103   4.370  1.00 26.24           C
ATOM   2513  C   GLU B 347      37.246 -24.249   2.990  1.00 27.34           C
ATOM   2514  O   GLU B 347      36.688 -25.296   2.692  1.00 25.34           O
ATOM   2515  CB  GLU B 347      36.806 -23.382   5.249  1.00 28.05           C
ATOM   2516  CG  GLU B 347      36.876 -23.745   6.721  1.00 42.70           C
ATOM   2517  CD  GLU B 347      35.762 -24.224   7.635  1.00 59.66           C
ATOM   2518  OE1 GLU B 347      34.951 -25.087   7.212  1.00 45.19           O
ATOM   2519  OE2 GLU B 347      35.661 -23.676   8.755  1.00 49.61           O
ATOM   2520  N   ASP B 348      37.400 -23.234   2.153  1.00 24.64           N
ATOM   2521  CA  ASP B 348      36.916 -23.306   0.775  1.00 25.15           C
ATOM   2522  C   ASP B 348      37.687 -24.353  -0.045  1.00 26.30           C
ATOM   2523  O   ASP B 348      37.090 -24.993  -0.899  1.00 27.47           O
ATOM   2524  CB  ASP B 348      37.007 -21.955   0.053  1.00 27.78           C
ATOM   2525  CG  ASP B 348      35.957 -20.911   0.419  1.00 47.37           C
ATOM   2526  OD1 ASP B 348      34.832 -21.304   0.797  1.00 49.50           O
ATOM   2527  OD2 ASP B 348      36.222 -19.706   0.205  1.00 56.14           O
ATOM   2528  N   VAL B 349      38.989 -24.512   0.201  1.00 21.63           N
ATOM   2529  CA  VAL B 349      39.841 -25.471  -0.529  1.00 21.44           C
ATOM   2530  C   VAL B 349      39.413 -26.876  -0.152  1.00 24.37           C
ATOM   2531  O   VAL B 349      39.270 -27.731  -1.025  1.00 19.97           O
ATOM   2532  CB  VAL B 349      41.353 -25.204  -0.280  1.00 26.07           C
ATOM   2533  CG1 VAL B 349      42.229 -26.320  -0.832  1.00 25.72           C
ATOM   2534  CG2 VAL B 349      41.768 -23.865  -0.878  1.00 25.59           C
ATOM   2535  N   ILE B 350      39.164 -27.100   1.147  1.00 22.48           N
ATOM   2536  CA  ILE B 350      38.698 -28.388   1.653  1.00 23.37           C
ATOM   2537  C   ILE B 350      37.331 -28.716   1.047  1.00 27.23           C
ATOM   2538  O   ILE B 350      37.149 -29.831   0.547  1.00 25.96           O
ATOM   2539  CB  ILE B 350      38.675 -28.452   3.205  1.00 27.21           C
ATOM   2540  CG1 ILE B 350      40.107 -28.368   3.771  1.00 27.65           C
ATOM   2541  CG2 ILE B 350      38.012 -29.755   3.658  1.00 31.49           C
ATOM   2542  CD1 ILE B 350      40.209 -28.030   5.188  1.00 25.80           C
ATOM   2543  N   ARG B 351      36.399 -27.743   1.033  1.00 23.32           N
ATOM   2544  CA  ARG B 351      35.079 -27.968   0.450  1.00 23.96           C
ATOM   2545  C   ARG B 351      35.155 -28.356  -1.026  1.00 28.30           C
ATOM   2546  O   ARG B 351      34.354 -29.163  -1.479  1.00 27.44           O
ATOM   2547  CB  ARG B 351      34.176 -26.743   0.583  1.00 25.29           C
ATOM   2548  CG  ARG B 351      33.531 -26.617   1.943  1.00 28.74           C
ATOM   2549  CD  ARG B 351      32.434 -25.600   1.901  1.00 35.24           C
ATOM   2550  NE  ARG B 351      32.966 -24.247   1.966  1.00 35.93           N
ATOM   2551  CZ  ARG B 351      33.226 -23.578   3.086  1.00 50.06           C
ATOM   2552  NH1 ARG B 351      33.020 -24.142   4.276  1.00 43.46           N
ATOM   2553  NH2 ARG B 351      33.704 -22.346   3.027  1.00 37.89           N
ATOM   2554  N   GLN B 352      36.078 -27.767  -1.770  1.00 26.40           N
ATOM   2555  CA  GLN B 352      36.225 -28.110  -3.195  1.00 26.71           C
ATOM   2556  C   GLN B 352      36.852 -29.499  -3.344  1.00 29.83           C
ATOM   2557  O   GLN B 352      36.437 -30.247  -4.226  1.00 31.03           O
ATOM   2558  CB  GLN B 352      37.047 -27.068  -3.947  1.00 25.39           C
ATOM   2559  CG  GLN B 352      37.038 -27.289  -5.473  1.00 21.52           C
ATOM   2560  CD  GLN B 352      37.979 -26.348  -6.173  1.00 36.23           C
ATOM   2561  OE1 GLN B 352      38.538 -25.431  -5.568  1.00 34.60           O
ATOM   2562  NE2 GLN B 352      38.160 -26.535  -7.476  1.00 33.52           N
ATOM   2563  N   LEU B 353      37.835 -29.846  -2.495  1.00 24.28           N
ATOM   2564  CA  LEU B 353      38.476 -31.170  -2.530  1.00 20.94           C
ATOM   2565  C   LEU B 353      37.571 -32.324  -2.112  1.00 25.40           C
ATOM   2566  O   LEU B 353      37.722 -33.440  -2.616  1.00 26.30           O
ATOM   2567  CB  LEU B 353      39.687 -31.177  -1.567  1.00 21.09           C
ATOM   2568  CG  LEU B 353      40.951 -30.437  -2.007  1.00 22.05           C
ATOM   2569  CD1 LEU B 353      41.857 -30.230  -0.840  1.00 24.32           C
ATOM   2570  CD2 LEU B 353      41.690 -31.188  -3.086  1.00 19.18           C
ATOM   2571  N   ASP B 354      36.711 -32.099  -1.115  1.00 21.96           N
ATOM   2572  CA  ASP B 354      35.860 -33.117  -0.514  1.00 22.44           C
ATOM   2573  C   ASP B 354      35.092 -33.949  -1.565  1.00 26.59           C
ATOM   2574  O   ASP B 354      34.352 -33.395  -2.372  1.00 26.05           O
ATOM   2575  CB  ASP B 354      34.901 -32.468   0.499  1.00 25.34           C
ATOM   2576  CG  ASP B 354      34.533 -33.351   1.660  1.00 29.92           C
ATOM   2577  OD1 ASP B 354      34.843 -34.566   1.607  1.00 24.54           O
ATOM   2578  OD2 ASP B 354      33.968 -32.825   2.649  1.00 34.97           O
ATOM   2579  N   GLN B 355      35.398 -35.245  -1.629  1.00 22.27           N
ATOM   2580  CA  GLN B 355      34.798 -36.171  -2.597  1.00 21.23           C
ATOM   2581  C   GLN B 355      35.015 -37.588  -2.129  1.00 24.79           C
ATOM   2582  O   GLN B 355      35.911 -37.857  -1.315  1.00 23.50           O
ATOM   2583  CB  GLN B 355      35.353 -35.979  -4.012  1.00 22.87           C
ATOM   2584  CG  GLN B 355      36.818 -36.410  -4.167  1.00 29.71           C
ATOM   2585  CD  GLN B 355      37.354 -36.106  -5.544  1.00 35.80           C
ATOM   2586  OE1 GLN B 355      36.900 -35.180  -6.226  1.00 31.27           O
ATOM   2587  NE2 GLN B 355      38.325 -36.893  -5.995  1.00 25.16           N
ATOM   2588  N   LYS B 356      34.193 -38.503  -2.627  1.00 23.62           N
ATOM   2589  CA  LYS B 356      34.250 -39.898  -2.193  1.00 23.72           C
ATOM   2590  C   LYS B 356      35.460 -40.649  -2.771  1.00 27.65           C
ATOM   2591  O   LYS B 356      36.058 -41.485  -2.087  1.00 27.20           O
ATOM   2592  CB  LYS B 356      32.914 -40.602  -2.541  1.00 26.95           C
ATOM   2593  CG  LYS B 356      32.643 -41.895  -1.780  1.00 25.36           C
ATOM   2594  CD  LYS B 356      32.622 -41.732  -0.233  1.00 24.16           C
ATOM   2595  CE  LYS B 356      31.577 -40.771   0.300  1.00 29.57           C
ATOM   2596  NZ  LYS B 356      30.169 -41.131  -0.110  1.00 30.82           N
ATOM   2597  N   GLY B 357      35.778 -40.383  -4.031  1.00 23.51           N
ATOM   2598  CA  GLY B 357      36.925 -40.997  -4.672  1.00 24.01           C
ATOM   2599  C   GLY B 357      38.267 -40.444  -4.231  1.00 27.20           C
ATOM   2600  O   GLY B 357      38.376 -39.342  -3.686  1.00 27.83           O
ATOM   2601  N   SER B 358      39.298 -41.220  -4.464  1.00 23.02           N
ATOM   2602  CA  SER B 358      40.667 -40.842  -4.107  1.00 23.00           C
ATOM   2603  C   SER B 358      41.174 -39.703  -5.005  1.00 24.53           C
ATOM   2604  O   SER B 358      40.698 -39.526  -6.117  1.00 21.37           O
ATOM   2605  CB  SER B 358      41.570 -42.057  -4.234  1.00 24.50           C
ATOM   2606  OG  SER B 358      41.077 -43.045  -3.345  1.00 35.03           O
ATOM   2607  N   HIS B 359      42.122 -38.934  -4.509  1.00 21.10           N
ATOM   2608  CA  HIS B 359      42.693 -37.807  -5.257  1.00 19.74           C
ATOM   2609  C   HIS B 359      44.012 -38.184  -5.898  1.00 21.52           C
ATOM   2610  O   HIS B 359      45.032 -38.241  -5.236  1.00 20.02           O
ATOM   2611  CB  HIS B 359      42.878 -36.564  -4.372  1.00 19.25           C
ATOM   2612  CG  HIS B 359      41.694 -35.627  -4.434  1.00 22.80           C
ATOM   2613  ND1 HIS B 359      41.390 -34.928  -5.601  1.00 24.83           N
ATOM   2614  CD2 HIS B 359      40.754 -35.349  -3.509  1.00 22.30           C
ATOM   2615  CE1 HIS B 359      40.316 -34.215  -5.330  1.00 23.74           C
ATOM   2616  NE2 HIS B 359      39.876 -34.455  -4.095  1.00 22.77           N
ATOM   2617  N   ASP B 360      43.973 -38.510  -7.181  1.00 17.37           N
ATOM   2618  CA  ASP B 360      45.186 -38.693  -7.941  1.00 16.44           C
ATOM   2619  C   ASP B 360      45.671 -37.254  -8.156  1.00 18.32           C
ATOM   2620  O   ASP B 360      44.855 -36.345  -8.283  1.00 20.19           O
ATOM   2621  CB  ASP B 360      44.909 -39.351  -9.308  1.00 17.16           C
ATOM   2622  CG  ASP B 360      44.698 -40.853  -9.229  1.00 23.67           C
ATOM   2623  OD1 ASP B 360      44.771 -41.408  -8.111  1.00 19.28           O
ATOM   2624  OD2 ASP B 360      44.560 -41.485 -10.287  1.00 21.75           O
ATOM   2625  N   TYR B 361      46.970 -37.052  -8.236  1.00 16.46           N
ATOM   2626  CA  TYR B 361      47.479 -35.704  -8.481  1.00 17.15           C
ATOM   2627  C   TYR B 361      48.816 -35.686  -9.104  1.00 20.30           C
ATOM   2628  O   TYR B 361      49.496 -36.693  -9.190  1.00 20.39           O
ATOM   2629  CB  TYR B 361      47.491 -34.888  -7.172  1.00 18.41           C
ATOM   2630  CG  TYR B 361      48.378 -35.459  -6.080  1.00 20.34           C
ATOM   2631  CD1 TYR B 361      47.872 -36.346  -5.141  1.00 19.93           C
ATOM   2632  CD2 TYR B 361      49.704 -35.054  -5.947  1.00 21.89           C
ATOM   2633  CE1 TYR B 361      48.630 -36.748  -4.037  1.00 19.96           C
ATOM   2634  CE2 TYR B 361      50.502 -35.524  -4.896  1.00 21.87           C
ATOM   2635  CZ  TYR B 361      49.959 -36.388  -3.951  1.00 25.85           C
ATOM   2636  OH  TYR B 361      50.687 -36.912  -2.909  1.00 24.55           O
ATOM   2637  N   SER B 362      49.190 -34.511  -9.556  1.00 16.81           N
ATOM   2638  CA  SER B 362      50.479 -34.256 -10.139  1.00 15.34           C
ATOM   2639  C   SER B 362      51.167 -33.126  -9.418  1.00 20.30           C
ATOM   2640  O   SER B 362      50.520 -32.178  -8.981  1.00 18.81           O
ATOM   2641  CB  SER B 362      50.345 -33.957 -11.621  1.00 19.30           C
ATOM   2642  OG  SER B 362      50.132 -35.141 -12.364  1.00 26.09           O
ATOM   2643  N   VAL B 363      52.500 -33.240  -9.272  1.00 19.17           N
ATOM   2644  CA  VAL B 363      53.339 -32.234  -8.644  1.00 18.84           C
ATOM   2645  C   VAL B 363      54.297 -31.642  -9.671  1.00 21.63           C
ATOM   2646  O   VAL B 363      54.955 -32.387 -10.388  1.00 19.20           O
ATOM   2647  CB  VAL B 363      54.079 -32.834  -7.434  1.00 21.43           C
ATOM   2648  CG1 VAL B 363      55.112 -31.866  -6.877  1.00 21.14           C
ATOM   2649  CG2 VAL B 363      53.093 -33.257  -6.359  1.00 20.15           C
ATOM   2650  N   ILE B 364      54.370 -30.302  -9.730  1.00 20.58           N
ATOM   2651  CA  ILE B 364      55.259 -29.569 -10.636  1.00 22.53           C
ATOM   2652  C   ILE B 364      56.122 -28.658  -9.796  1.00 24.53           C
ATOM   2653  O   ILE B 364      55.608 -27.734  -9.200  1.00 22.74           O
ATOM   2654  CB  ILE B 364      54.486 -28.744 -11.711  1.00 26.72           C
ATOM   2655  CG1 ILE B 364      53.545 -29.606 -12.552  1.00 30.05           C
ATOM   2656  CG2 ILE B 364      55.471 -28.008 -12.603  1.00 29.31           C
ATOM   2657  CD1 ILE B 364      52.548 -28.836 -13.319  1.00 43.30           C
ATOM   2658  N   ASN B 365      57.429 -28.901  -9.795  1.00 22.72           N
ATOM   2659  CA  ASN B 365      58.433 -28.088  -9.110  1.00 23.73           C
ATOM   2660  C   ASN B 365      58.821 -27.007 -10.077  1.00 25.74           C
ATOM   2661  O   ASN B 365      59.480 -27.294 -11.061  1.00 25.07           O
ATOM   2662  CB  ASN B 365      59.667 -28.904  -8.760  1.00 25.47           C
ATOM   2663  CG  ASN B 365      59.349 -30.053  -7.869  1.00 49.07           C
ATOM   2664  OD1 ASN B 365      59.196 -29.889  -6.671  1.00 33.06           O
ATOM   2665  ND2 ASN B 365      59.150 -31.217  -8.434  1.00 54.51           N
ATOM   2666  N   LEU B 366      58.395 -25.794  -9.826  1.00 24.00           N
ATOM   2667  CA  LEU B 366      58.634 -24.706 -10.769  1.00 25.48           C
ATOM   2668  C   LEU B 366      60.104 -24.290 -10.743  1.00 29.83           C
ATOM   2669  O   LEU B 366      60.737 -24.344  -9.700  1.00 28.96           O
ATOM   2670  CB  LEU B 366      57.707 -23.496 -10.483  1.00 25.73           C
ATOM   2671  CG  LEU B 366      56.189 -23.690 -10.706  1.00 31.07           C
ATOM   2672  CD1 LEU B 366      55.430 -22.393 -10.384  1.00 33.27           C
ATOM   2673  CD2 LEU B 366      55.857 -24.017 -12.147  1.00 33.11           C
ATOM   2674  N   ARG B 367      60.646 -23.958 -11.912  1.00 30.61           N
ATOM   2675  CA  ARG B 367      62.049 -23.551 -12.104  1.00 33.12           C
ATOM   2676  C   ARG B 367      62.208 -22.070 -12.379  1.00 41.37           C
ATOM   2677  O   ARG B 367      63.207 -21.497 -11.969  1.00 44.10           O
ATOM   2678  CB  ARG B 367      62.662 -24.303 -13.288  1.00 33.29           C
ATOM   2679  CG  ARG B 367      62.738 -25.811 -13.139  1.00 39.07           C
ATOM   2680  CD  ARG B 367      63.165 -26.310 -11.764  1.00 42.44           C
ATOM   2681  NE  ARG B 367      63.467 -27.738 -11.830  1.00 46.90           N
ATOM   2682  CZ  ARG B 367      63.620 -28.553 -10.792  1.00 59.26           C
ATOM   2683  NH1 ARG B 367      63.481 -28.099  -9.551  1.00 36.65           N
ATOM   2684  NH2 ARG B 367      63.914 -29.834 -10.987  1.00 61.27           N
ATOM   2685  N   TYR B 368      61.280 -21.478 -13.132  1.00 37.80           N
ATOM   2686  CA  TYR B 368      61.317 -20.074 -13.531  1.00 37.77           C
ATOM   2687  C   TYR B 368      60.219 -19.228 -12.889  1.00 41.37           C
ATOM   2688  O   TYR B 368      60.494 -18.107 -12.460  1.00 43.66           O
ATOM   2689  CB  TYR B 368      61.216 -19.989 -15.065  1.00 39.19           C
ATOM   2690  CG  TYR B 368      62.263 -20.835 -15.760  1.00 41.62           C
ATOM   2691  CD1 TYR B 368      63.598 -20.479 -15.733  1.00 44.57           C
ATOM   2692  CD2 TYR B 368      61.932 -22.061 -16.321  1.00 42.40           C
ATOM   2693  CE1 TYR B 368      64.575 -21.281 -16.323  1.00 46.02           C
ATOM   2694  CE2 TYR B 368      62.900 -22.883 -16.894  1.00 43.31           C
ATOM   2695  CZ  TYR B 368      64.220 -22.472 -16.925  1.00 53.33           C
ATOM   2696  OH  TYR B 368      65.192 -23.266 -17.489  1.00 59.01           O
ATOM   2697  N   GLY B 369      58.998 -19.747 -12.854  1.00 33.34           N
ATOM   2698  CA  GLY B 369      57.860 -19.023 -12.309  1.00 32.27           C
ATOM   2699  C   GLY B 369      57.751 -19.077 -10.803  1.00 34.15           C
ATOM   2700  O   GLY B 369      58.517 -19.770 -10.126  1.00 30.96           O
ATOM   2701  N   TRP B 370      56.764 -18.329 -10.267  1.00 30.38           N
ATOM   2702  CA  TRP B 370      56.474 -18.255  -8.860  1.00 29.39           C
ATOM   2703  C   TRP B 370      55.082 -18.858  -8.630  1.00 30.09           C
ATOM   2704  O   TRP B 370      54.112 -18.441  -9.280  1.00 27.86           O
ATOM   2705  CB  TRP B 370      56.517 -16.813  -8.397  1.00 28.75           C
ATOM   2706  CG  TRP B 370      56.057 -16.632  -6.983  1.00 29.41           C
ATOM   2707  CD1 TRP B 370      55.077 -15.797  -6.539  1.00 32.15           C
ATOM   2708  CD2 TRP B 370      56.511 -17.360  -5.836  1.00 29.33           C
ATOM   2709  NE1 TRP B 370      54.970 -15.883  -5.166  1.00 31.00           N
ATOM   2710  CE2 TRP B 370      55.792 -16.879  -4.721  1.00 32.72           C
ATOM   2711  CE3 TRP B 370      57.457 -18.372  -5.640  1.00 31.02           C
ATOM   2712  CZ2 TRP B 370      55.969 -17.399  -3.439  1.00 32.58           C
ATOM   2713  CZ3 TRP B 370      57.666 -18.854  -4.352  1.00 32.63           C
ATOM   2714  CH2 TRP B 370      56.935 -18.364  -3.273  1.00 33.03           C
ATOM   2715  N   VAL B 371      54.979 -19.777  -7.681  1.00 24.55           N
ATOM   2716  CA  VAL B 371      53.756 -20.548  -7.511  1.00 24.36           C
ATOM   2717  C   VAL B 371      52.522 -19.721  -7.184  1.00 25.09           C
ATOM   2718  O   VAL B 371      51.468 -20.042  -7.696  1.00 21.80           O
ATOM   2719  CB  VAL B 371      53.874 -21.709  -6.497  1.00 28.28           C
ATOM   2720  CG1 VAL B 371      54.780 -22.776  -7.034  1.00 29.46           C
ATOM   2721  CG2 VAL B 371      54.289 -21.220  -5.113  1.00 28.00           C
ATOM   2722  N   MET B 372      52.614 -18.674  -6.366  1.00 25.93           N
ATOM   2723  CA  MET B 372      51.404 -17.930  -6.100  1.00 27.26           C
ATOM   2724  C   MET B 372      50.937 -17.216  -7.366  1.00 33.31           C
ATOM   2725  O   MET B 372      49.723 -17.134  -7.602  1.00 35.45           O
ATOM   2726  CB  MET B 372      51.566 -16.949  -4.951  1.00 30.95           C
ATOM   2727  CG  MET B 372      52.062 -17.561  -3.649  1.00 35.96           C
ATOM   2728  SD  MET B 372      51.233 -19.076  -3.091  1.00 42.06           S
ATOM   2729  CE  MET B 372      49.637 -18.464  -2.722  1.00 38.62           C
ATOM   2730  N   ASP B 373      51.877 -16.787  -8.223  1.00 26.69           N
ATOM   2731  CA  ASP B 373      51.499 -16.167  -9.492  1.00 26.66           C
ATOM   2732  C   ASP B 373      50.944 -17.217 -10.409  1.00 31.06           C
ATOM   2733  O   ASP B 373      49.912 -16.990 -11.040  1.00 31.60           O
ATOM   2734  CB  ASP B 373      52.699 -15.499 -10.177  1.00 26.67           C
ATOM   2735  CG  ASP B 373      53.135 -14.214  -9.513  1.00 36.84           C
ATOM   2736  OD1 ASP B 373      52.343 -13.645  -8.748  1.00 38.57           O
ATOM   2737  OD2 ASP B 373      54.259 -13.784  -9.757  1.00 43.89           O
ATOM   2738  N   ALA B 374      51.641 -18.353 -10.514  1.00 27.18           N
ATOM   2739  CA  ALA B 374      51.209 -19.437 -11.397  1.00 26.91           C
ATOM   2740  C   ALA B 374      49.815 -19.919 -11.002  1.00 29.67           C
ATOM   2741  O   ALA B 374      48.966 -20.081 -11.872  1.00 29.06           O
ATOM   2742  CB  ALA B 374      52.201 -20.582 -11.368  1.00 28.12           C
ATOM   2743  N   ALA B 375      49.559 -20.104  -9.701  1.00 26.61           N
ATOM   2744  CA  ALA B 375      48.241 -20.563  -9.230  1.00 24.60           C
ATOM   2745  C   ALA B 375      47.126 -19.560  -9.606  1.00 28.53           C
ATOM   2746  O   ALA B 375      46.111 -19.959 -10.164  1.00 24.40           O
ATOM   2747  CB  ALA B 375      48.263 -20.808  -7.733  1.00 25.13           C
ATOM   2748  N   GLU B 376      47.365 -18.255  -9.404  1.00 27.52           N
ATOM   2749  CA  GLU B 376      46.416 -17.187  -9.779  1.00 27.00           C
ATOM   2750  C   GLU B 376      46.135 -17.148 -11.291  1.00 30.31           C
ATOM   2751  O   GLU B 376      44.984 -17.048 -11.695  1.00 30.92           O
ATOM   2752  CB  GLU B 376      46.938 -15.825  -9.264  1.00 28.94           C
ATOM   2753  CG  GLU B 376      45.879 -14.734  -9.184  1.00 49.54           C
ATOM   2754  CD  GLU B 376      46.438 -13.424  -8.667  1.00 76.74           C
ATOM   2755  OE1 GLU B 376      47.201 -12.776  -9.418  1.00 67.70           O
ATOM   2756  OE2 GLU B 376      46.154 -13.069  -7.500  1.00 76.30           O
ATOM   2757  N   VAL B 377      47.149 -17.272 -12.128  1.00 26.37           N
ATOM   2758  CA  VAL B 377      46.957 -17.311 -13.588  1.00 25.19           C
ATOM   2759  C   VAL B 377      46.115 -18.526 -14.008  1.00 29.00           C
ATOM   2760  O   VAL B 377      45.234 -18.415 -14.866  1.00 28.12           O
ATOM   2761  CB  VAL B 377      48.319 -17.303 -14.310  1.00 29.71           C
ATOM   2762  CG1 VAL B 377      48.199 -17.749 -15.769  1.00 30.01           C
ATOM   2763  CG2 VAL B 377      48.953 -15.935 -14.236  1.00 30.52           C
ATOM   2764  N   LEU B 378      46.424 -19.698 -13.441  1.00 24.64           N
ATOM   2765  CA  LEU B 378      45.711 -20.921 -13.764  1.00 22.57           C
ATOM   2766  C   LEU B 378      44.266 -20.854 -13.311  1.00 25.27           C
ATOM   2767  O   LEU B 378      43.389 -21.205 -14.091  1.00 24.56           O
ATOM   2768  CB  LEU B 378      46.443 -22.126 -13.171  1.00 21.53           C
ATOM   2769  CG  LEU B 378      47.796 -22.425 -13.845  1.00 23.41           C
ATOM   2770  CD1 LEU B 378      48.628 -23.431 -13.030  1.00 22.79           C
ATOM   2771  CD2 LEU B 378      47.617 -22.859 -15.274  1.00 23.71           C
ATOM   2772  N   ASN B 379      44.010 -20.321 -12.105  1.00 21.71           N
ATOM   2773  CA  ASN B 379      42.647 -20.148 -11.588  1.00 23.86           C
ATOM   2774  C   ASN B 379      41.868 -19.141 -12.405  1.00 33.96           C
ATOM   2775  O   ASN B 379      40.708 -19.395 -12.736  1.00 34.29           O
ATOM   2776  CB  ASN B 379      42.675 -19.712 -10.126  1.00 24.17           C
ATOM   2777  CG  ASN B 379      43.082 -20.831  -9.201  1.00 29.74           C
ATOM   2778  OD1 ASN B 379      42.785 -21.987  -9.456  1.00 31.30           O
ATOM   2779  ND2 ASN B 379      43.662 -20.520  -8.069  1.00 29.70           N
ATOM   2780  N   ASN B 380      42.489 -17.989 -12.730  1.00 33.67           N
ATOM   2781  CA  ASN B 380      41.858 -16.960 -13.557  1.00 33.76           C
ATOM   2782  C   ASN B 380      41.491 -17.534 -14.920  1.00 37.86           C
ATOM   2783  O   ASN B 380      40.328 -17.432 -15.300  1.00 38.00           O
ATOM   2784  CB  ASN B 380      42.765 -15.728 -13.713  1.00 37.80           C
ATOM   2785  CG  ASN B 380      42.765 -14.823 -12.514  1.00 50.46           C
ATOM   2786  OD1 ASN B 380      42.004 -15.004 -11.572  1.00 39.19           O
ATOM   2787  ND2 ASN B 380      43.595 -13.800 -12.543  1.00 46.48           N
ATOM   2788  N   ALA B 381      42.432 -18.211 -15.615  1.00 32.05           N
ATOM   2789  CA  ALA B 381      42.137 -18.829 -16.905  1.00 30.71           C
ATOM   2790  C   ALA B 381      40.976 -19.836 -16.847  1.00 37.26           C
ATOM   2791  O   ALA B 381      40.163 -19.878 -17.781  1.00 37.57           O
ATOM   2792  CB  ALA B 381      43.378 -19.501 -17.482  1.00 31.48           C
ATOM   2793  N   MET B 382      40.907 -20.662 -15.784  1.00 32.78           N
ATOM   2794  CA  MET B 382      39.807 -21.625 -15.644  1.00 31.01           C
ATOM   2795  C   MET B 382      38.486 -20.897 -15.383  1.00 36.06           C
ATOM   2796  O   MET B 382      37.495 -21.250 -16.001  1.00 35.88           O
ATOM   2797  CB  MET B 382      40.092 -22.647 -14.526  1.00 32.04           C
ATOM   2798  CG  MET B 382      41.093 -23.703 -14.913  1.00 32.97           C
ATOM   2799  SD  MET B 382      41.260 -25.023 -13.654  1.00 34.23           S
ATOM   2800  CE  MET B 382      41.900 -24.147 -12.319  1.00 31.01           C
ATOM   2801  N   SER B 383      38.467 -19.902 -14.484  1.00 35.92           N
ATOM   2802  CA  SER B 383      37.248 -19.116 -14.202  1.00 36.82           C
ATOM   2803  C   SER B 383      36.760 -18.278 -15.406  1.00 45.20           C
ATOM   2804  O   SER B 383      35.559 -18.102 -15.543  1.00 47.33           O
ATOM   2805  CB  SER B 383      37.434 -18.188 -13.002  1.00 39.37           C
ATOM   2806  OG  SER B 383      38.374 -17.155 -13.220  1.00 54.44           O
ATOM   2807  N   ARG B 384      37.669 -17.748 -16.248  1.00 41.04           N
ATOM   2808  CA  ARG B 384      37.302 -16.922 -17.410  1.00 40.64           C
ATOM   2809  C   ARG B 384      37.010 -17.734 -18.675  1.00 46.09           C
ATOM   2810  O   ARG B 384      36.593 -17.148 -19.670  1.00 49.25           O
ATOM   2811  CB  ARG B 384      38.398 -15.882 -17.721  1.00 42.71           C
ATOM   2812  N   GLY B 385      37.253 -19.043 -18.658  1.00 40.19           N
ATOM   2813  CA  GLY B 385      37.023 -19.895 -19.817  1.00 39.63           C
ATOM   2814  C   GLY B 385      38.165 -19.973 -20.813  1.00 43.94           C
ATOM   2815  O   GLY B 385      37.995 -20.536 -21.900  1.00 44.52           O
ATOM   2816  N   GLN B 386      39.353 -19.466 -20.446  1.00 38.97           N
ATOM   2817  CA  GLN B 386      40.538 -19.494 -21.322  1.00 38.63           C
ATOM   2818  C   GLN B 386      41.310 -20.829 -21.257  1.00 43.43           C
ATOM   2819  O   GLN B 386      42.073 -21.157 -22.166  1.00 41.92           O
ATOM   2820  CB  GLN B 386      41.448 -18.302 -20.993  1.00 39.68           C
ATOM   2821  CG  GLN B 386      40.820 -16.937 -21.333  1.00 35.26           C
ATOM   2822  CD  GLN B 386      40.984 -15.859 -20.290  1.00 52.58           C
ATOM   2823  OE1 GLN B 386      41.389 -16.084 -19.144  1.00 49.90           O
ATOM   2824  NE2 GLN B 386      40.712 -14.628 -20.675  1.00 45.91           N
ATOM   2825  N   ALA B 387      41.082 -21.616 -20.184  1.00 40.13           N
ATOM   2826  CA  ALA B 387      41.709 -22.920 -20.032  1.00 39.54           C
ATOM   2827  C   ALA B 387      40.717 -23.996 -20.469  1.00 45.61           C
ATOM   2828  O   ALA B 387      40.113 -24.696 -19.651  1.00 44.03           O
ATOM   2829  CB  ALA B 387      42.153 -23.125 -18.601  1.00 39.69           C
ATOM   2830  N   LYS B 388      40.548 -24.108 -21.786  1.00 44.92           N
ATOM   2831  CA  LYS B 388      39.658 -25.105 -22.400  1.00 44.68           C
ATOM   2832  C   LYS B 388      40.170 -26.502 -22.101  1.00 44.46           C
ATOM   2833  O   LYS B 388      41.367 -26.737 -22.242  1.00 47.44           O
ATOM   2834  CB  LYS B 388      39.575 -24.903 -23.939  1.00 47.93           C
ATOM   2835  N   GLY B 389      39.293 -27.399 -21.659  1.00 33.82           N
ATOM   2836  CA  GLY B 389      39.705 -28.750 -21.309  1.00 32.94           C
ATOM   2837  C   GLY B 389      40.088 -28.956 -19.846  1.00 33.86           C
ATOM   2838  O   GLY B 389      40.041 -30.085 -19.374  1.00 33.45           O
ATOM   2839  N   ALA B 390      40.421 -27.877 -19.105  1.00 29.19           N
ATOM   2840  CA  ALA B 390      40.869 -27.952 -17.703  1.00 28.68           C
ATOM   2841  C   ALA B 390      39.772 -27.728 -16.696  1.00 31.90           C
ATOM   2842  O   ALA B 390      40.027 -27.858 -15.483  1.00 27.52           O
ATOM   2843  CB  ALA B 390      41.988 -26.944 -17.455  1.00 28.58           C
ATOM   2844  N   ALA B 391      38.553 -27.401 -17.167  1.00 32.61           N
ATOM   2845  CA  ALA B 391      37.445 -27.109 -16.264  1.00 34.35           C
ATOM   2846  C   ALA B 391      37.220 -28.272 -15.318  1.00 36.12           C
ATOM   2847  O   ALA B 391      37.192 -29.412 -15.759  1.00 36.30           O
ATOM   2848  CB  ALA B 391      36.187 -26.805 -17.065  1.00 36.63           C
ATOM   2849  N   GLY B 392      37.197 -27.989 -14.026  1.00 30.60           N
ATOM   2850  CA  GLY B 392      37.085 -29.016 -13.001  1.00 29.88           C
ATOM   2851  C   GLY B 392      38.367 -29.346 -12.273  1.00 30.94           C
ATOM   2852  O   GLY B 392      38.311 -29.858 -11.154  1.00 30.01           O
ATOM   2853  N   ALA B 393      39.529 -29.053 -12.877  1.00 24.96           N
ATOM   2854  CA  ALA B 393      40.804 -29.305 -12.227  1.00 23.44           C
ATOM   2855  C   ALA B 393      41.029 -28.261 -11.142  1.00 25.40           C
ATOM   2856  O   ALA B 393      40.383 -27.214 -11.142  1.00 24.24           O
ATOM   2857  CB  ALA B 393      41.937 -29.299 -13.247  1.00 24.02           C
ATOM   2858  N   GLN B 394      41.890 -28.578 -10.191  1.00 20.01           N
ATOM   2859  CA  GLN B 394      42.176 -27.706  -9.042  1.00 18.17           C
ATOM   2860  C   GLN B 394      43.681 -27.618  -8.840  1.00 22.28           C
ATOM   2861  O   GLN B 394      44.387 -28.597  -9.058  1.00 21.35           O
ATOM   2862  CB  GLN B 394      41.474 -28.235  -7.766  1.00 18.66           C
ATOM   2863  CG  GLN B 394      41.805 -27.493  -6.478  1.00 31.59           C
ATOM   2864  CD  GLN B 394      40.964 -27.937  -5.318  1.00 32.77           C
ATOM   2865  OE1 GLN B 394      40.189 -28.891  -5.399  1.00 27.29           O
ATOM   2866  NE2 GLN B 394      41.078 -27.233  -4.203  1.00 26.93           N
ATOM   2867  N   VAL B 395      44.154 -26.474  -8.358  1.00 19.24           N
ATOM   2868  CA  VAL B 395      45.577 -26.241  -8.114  1.00 21.18           C
ATOM   2869  C   VAL B 395      45.786 -25.753  -6.684  1.00 25.11           C
ATOM   2870  O   VAL B 395      44.987 -24.972  -6.150  1.00 24.84           O
ATOM   2871  CB  VAL B 395      46.223 -25.322  -9.192  1.00 28.49           C
ATOM   2872  CG1 VAL B 395      45.684 -23.899  -9.138  1.00 29.41           C
ATOM   2873  CG2 VAL B 395      47.730 -25.319  -9.089  1.00 29.07           C
ATOM   2874  N   ILE B 396      46.779 -26.337  -6.019  1.00 19.81           N
ATOM   2875  CA  ILE B 396      47.142 -25.988  -4.646  1.00 19.37           C
ATOM   2876  C   ILE B 396      48.602 -25.529  -4.745  1.00 24.09           C
ATOM   2877  O   ILE B 396      49.462 -26.300  -5.199  1.00 21.62           O
ATOM   2878  CB  ILE B 396      46.974 -27.168  -3.666  1.00 23.72           C
ATOM   2879  CG1 ILE B 396      45.472 -27.479  -3.428  1.00 23.57           C
ATOM   2880  CG2 ILE B 396      47.693 -26.851  -2.337  1.00 25.91           C
ATOM   2881  CD1 ILE B 396      45.171 -28.769  -2.667  1.00 22.80           C
ATOM   2882  N   ALA B 397      48.882 -24.270  -4.393  1.00 20.35           N
ATOM   2883  CA  ALA B 397      50.239 -23.725  -4.415  1.00 21.13           C
ATOM   2884  C   ALA B 397      50.958 -24.071  -3.120  1.00 26.66           C
ATOM   2885  O   ALA B 397      50.445 -23.823  -2.029  1.00 24.16           O
ATOM   2886  CB  ALA B 397      50.189 -22.222  -4.567  1.00 22.08           C
ATOM   2887  N   ASP B 398      52.151 -24.588  -3.247  1.00 25.50           N
ATOM   2888  CA  ASP B 398      52.979 -24.974  -2.125  1.00 26.74           C
ATOM   2889  C   ASP B 398      54.204 -24.060  -2.203  1.00 32.64           C
ATOM   2890  O   ASP B 398      55.200 -24.386  -2.854  1.00 31.07           O
ATOM   2891  CB  ASP B 398      53.283 -26.483  -2.174  1.00 29.00           C
ATOM   2892  CG  ASP B 398      54.145 -27.010  -1.044  1.00 33.18           C
ATOM   2893  OD1 ASP B 398      54.470 -26.225  -0.127  1.00 33.94           O
ATOM   2894  OD2 ASP B 398      54.445 -28.222  -1.048  1.00 34.90           O
ATOM   2895  N   ALA B 399      54.061 -22.857  -1.565  1.00 29.86           N
ATOM   2896  CA  ALA B 399      55.026 -21.748  -1.558  1.00 30.24           C
ATOM   2897  C   ALA B 399      56.361 -22.083  -0.916  1.00 33.82           C
ATOM   2898  O   ALA B 399      57.356 -21.522  -1.350  1.00 31.99           O
ATOM   2899  CB  ALA B 399      54.426 -20.508  -0.880  1.00 30.94           C
ATOM   2900  N   ARG B 400      56.398 -22.986   0.090  1.00 30.83           N
ATOM   2901  CA  ARG B 400      57.663 -23.390   0.727  1.00 30.12           C
ATOM   2902  C   ARG B 400      58.665 -24.013  -0.219  1.00 30.87           C
ATOM   2903  O   ARG B 400      59.850 -23.750  -0.050  1.00 30.30           O
ATOM   2904  CB  ARG B 400      57.434 -24.308   1.957  1.00 28.45           C
ATOM   2905  CG  ARG B 400      57.073 -23.516   3.233  1.00 33.96           C
ATOM   2906  CD  ARG B 400      57.014 -24.396   4.473  1.00 35.57           C
ATOM   2907  NE  ARG B 400      55.901 -25.355   4.420  1.00 45.43           N
ATOM   2908  CZ  ARG B 400      54.637 -25.112   4.783  1.00 56.23           C
ATOM   2909  NH1 ARG B 400      54.289 -23.919   5.253  1.00 43.70           N
ATOM   2910  NH2 ARG B 400      53.716 -26.063   4.682  1.00 46.21           N
ATOM   2911  N   THR B 401      58.221 -24.827  -1.196  1.00 24.08           N
ATOM   2912  CA  THR B 401      59.122 -25.491  -2.143  1.00 24.05           C
ATOM   2913  C   THR B 401      58.891 -25.057  -3.583  1.00 25.91           C
ATOM   2914  O   THR B 401      59.483 -25.641  -4.506  1.00 25.62           O
ATOM   2915  CB  THR B 401      59.032 -27.014  -1.959  1.00 34.62           C
ATOM   2916  OG1 THR B 401      57.679 -27.424  -2.107  1.00 36.69           O
ATOM   2917  CG2 THR B 401      59.569 -27.455  -0.606  1.00 33.57           C
ATOM   2918  N   ASN B 402      58.127 -23.969  -3.775  1.00 22.93           N
ATOM   2919  CA  ASN B 402      57.843 -23.392  -5.075  1.00 22.41           C
ATOM   2920  C   ASN B 402      57.340 -24.464  -6.042  1.00 26.12           C
ATOM   2921  O   ASN B 402      57.886 -24.655  -7.116  1.00 27.30           O
ATOM   2922  CB  ASN B 402      59.052 -22.634  -5.641  1.00 23.21           C
ATOM   2923  CG  ASN B 402      58.648 -21.634  -6.721  1.00 38.87           C
ATOM   2924  OD1 ASN B 402      57.622 -21.000  -6.628  1.00 33.79           O
ATOM   2925  ND2 ASN B 402      59.302 -21.592  -7.858  1.00 37.20           N
ATOM   2926  N   ARG B 403      56.298 -25.170  -5.621  1.00 24.22           N
ATOM   2927  CA  ARG B 403      55.692 -26.218  -6.436  1.00 24.94           C
ATOM   2928  C   ARG B 403      54.154 -26.172  -6.434  1.00 22.65           C
ATOM   2929  O   ARG B 403      53.528 -25.691  -5.479  1.00 19.07           O
ATOM   2930  CB  ARG B 403      56.208 -27.579  -5.969  1.00 29.30           C
ATOM   2931  CG  ARG B 403      55.623 -28.035  -4.690  1.00 34.62           C
ATOM   2932  CD  ARG B 403      56.201 -29.352  -4.227  1.00 36.55           C
ATOM   2933  NE  ARG B 403      55.438 -29.835  -3.076  1.00 38.92           N
ATOM   2934  CZ  ARG B 403      55.377 -31.089  -2.643  1.00 45.79           C
ATOM   2935  NH1 ARG B 403      56.073 -32.049  -3.249  1.00 30.22           N
ATOM   2936  NH2 ARG B 403      54.607 -31.400  -1.617  1.00 41.35           N
ATOM   2937  N   LEU B 404      53.560 -26.690  -7.498  1.00 19.46           N
ATOM   2938  CA  LEU B 404      52.114 -26.763  -7.668  1.00 20.52           C
ATOM   2939  C   LEU B 404      51.664 -28.183  -7.500  1.00 22.50           C
ATOM   2940  O   LEU B 404      52.315 -29.097  -8.004  1.00 21.47           O
ATOM   2941  CB  LEU B 404      51.697 -26.322  -9.078  1.00 21.51           C
ATOM   2942  CG  LEU B 404      52.044 -24.918  -9.494  1.00 27.00           C
ATOM   2943  CD1 LEU B 404      51.626 -24.677 -10.932  1.00 29.10           C
ATOM   2944  CD2 LEU B 404      51.381 -23.911  -8.583  1.00 26.02           C
ATOM   2945  N   ILE B 405      50.507 -28.362  -6.882  1.00 19.31           N
ATOM   2946  CA  ILE B 405      49.855 -29.662  -6.745  1.00 18.41           C
ATOM   2947  C   ILE B 405      48.585 -29.511  -7.576  1.00 20.60           C
ATOM   2948  O   ILE B 405      47.801 -28.599  -7.301  1.00 17.40           O
ATOM   2949  CB  ILE B 405      49.582 -30.005  -5.289  1.00 21.75           C
ATOM   2950  CG1 ILE B 405      50.905 -30.114  -4.500  1.00 23.24           C
ATOM   2951  CG2 ILE B 405      48.760 -31.272  -5.196  1.00 24.63           C
ATOM   2952  CD1 ILE B 405      50.734 -29.973  -2.979  1.00 31.12           C
ATOM   2953  N   ILE B 406      48.440 -30.327  -8.637  1.00 17.94           N
ATOM   2954  CA  ILE B 406      47.334 -30.320  -9.610  1.00 19.50           C
ATOM   2955  C   ILE B 406      46.414 -31.548  -9.438  1.00 21.86           C
ATOM   2956  O   ILE B 406      46.864 -32.679  -9.612  1.00 18.68           O
ATOM   2957  CB  ILE B 406      47.916 -30.284 -11.070  1.00 23.07           C
ATOM   2958  CG1 ILE B 406      49.006 -29.166 -11.269  1.00 25.93           C
ATOM   2959  CG2 ILE B 406      46.813 -30.152 -12.055  1.00 24.97           C
ATOM   2960  CD1 ILE B 406      48.519 -27.808 -11.376  1.00 39.90           C
ATOM   2961  N   LEU B 407      45.136 -31.309  -9.110  1.00 20.89           N
ATOM   2962  CA  LEU B 407      44.120 -32.316  -8.822  1.00 21.28           C
ATOM   2963  C   LEU B 407      43.022 -32.238  -9.854  1.00 23.99           C
ATOM   2964  O   LEU B 407      42.905 -31.220 -10.519  1.00 22.81           O
ATOM   2965  CB  LEU B 407      43.396 -31.955  -7.485  1.00 22.84           C
ATOM   2966  CG  LEU B 407      44.123 -31.791  -6.125  1.00 28.80           C
ATOM   2967  CD1 LEU B 407      44.828 -32.997  -5.711  1.00 27.83           C
ATOM   2968  CD2 LEU B 407      44.981 -30.573  -6.060  1.00 30.83           C
ATOM   2969  N   GLY B 408      42.105 -33.211  -9.813  1.00 22.87           N
ATOM   2970  CA  GLY B 408      40.853 -33.177 -10.573  1.00 21.98           C
ATOM   2971  C   GLY B 408      40.553 -34.480 -11.279  1.00 24.71           C
ATOM   2972  O   GLY B 408      41.298 -35.450 -11.161  1.00 21.11           O
ATOM   2973  N   PRO B 409      39.455 -34.510 -12.048  1.00 28.21           N
ATOM   2974  CA  PRO B 409      39.163 -35.707 -12.858  1.00 30.60           C
ATOM   2975  C   PRO B 409      40.259 -35.893 -13.930  1.00 34.99           C
ATOM   2976  O   PRO B 409      40.986 -34.933 -14.246  1.00 35.20           O
ATOM   2977  CB  PRO B 409      37.768 -35.429 -13.416  1.00 32.01           C
ATOM   2978  CG  PRO B 409      37.575 -34.020 -13.318  1.00 34.58           C
ATOM   2979  CD  PRO B 409      38.455 -33.451 -12.266  1.00 30.33           C
ATOM   2980  N   PRO B 410      40.482 -37.126 -14.414  1.00 29.81           N
ATOM   2981  CA  PRO B 410      41.665 -37.383 -15.242  1.00 27.93           C
ATOM   2982  C   PRO B 410      41.960 -36.458 -16.420  1.00 28.86           C
ATOM   2983  O   PRO B 410      43.096 -36.017 -16.575  1.00 25.63           O
ATOM   2984  CB  PRO B 410      41.478 -38.833 -15.711  1.00 29.99           C
ATOM   2985  CG  PRO B 410      40.525 -39.430 -14.774  1.00 35.36           C
ATOM   2986  CD  PRO B 410      39.761 -38.373 -14.089  1.00 31.79           C
ATOM   2987  N   GLN B 411      40.958 -36.214 -17.274  1.00 25.74           N
ATOM   2988  CA  GLN B 411      41.182 -35.413 -18.485  1.00 24.12           C
ATOM   2989  C   GLN B 411      41.450 -33.975 -18.147  1.00 25.00           C
ATOM   2990  O   GLN B 411      42.378 -33.372 -18.698  1.00 22.97           O
ATOM   2991  CB  GLN B 411      39.997 -35.534 -19.469  1.00 25.23           C
ATOM   2992  CG  GLN B 411      40.394 -35.115 -20.868  1.00 27.46           C
ATOM   2993  CD  GLN B 411      39.321 -35.405 -21.896  1.00 43.74           C
ATOM   2994  OE1 GLN B 411      38.168 -34.957 -21.793  1.00 37.73           O
ATOM   2995  NE2 GLN B 411      39.697 -36.066 -22.969  1.00 37.20           N
ATOM   2996  N   ALA B 412      40.636 -33.411 -17.252  1.00 21.97           N
ATOM   2997  CA  ALA B 412      40.822 -32.039 -16.816  1.00 21.57           C
ATOM   2998  C   ALA B 412      42.181 -31.855 -16.160  1.00 24.49           C
ATOM   2999  O   ALA B 412      42.896 -30.931 -16.511  1.00 23.92           O
ATOM   3000  CB  ALA B 412      39.697 -31.614 -15.880  1.00 23.10           C
ATOM   3001  N   ARG B 413      42.559 -32.759 -15.226  1.00 21.93           N
ATOM   3002  CA  ARG B 413      43.851 -32.729 -14.520  1.00 19.77           C
ATOM   3003  C   ARG B 413      45.036 -32.810 -15.492  1.00 19.32           C
ATOM   3004  O   ARG B 413      45.974 -31.998 -15.416  1.00 17.00           O
ATOM   3005  CB  ARG B 413      43.907 -33.877 -13.504  1.00 22.19           C
ATOM   3006  CG  ARG B 413      45.269 -34.160 -12.895  1.00 26.97           C
ATOM   3007  CD  ARG B 413      45.149 -34.902 -11.571  1.00 22.17           C
ATOM   3008  NE  ARG B 413      44.043 -35.859 -11.562  1.00 29.16           N
ATOM   3009  CZ  ARG B 413      44.078 -37.121 -11.986  1.00 38.36           C
ATOM   3010  NH1 ARG B 413      45.203 -37.644 -12.458  1.00 34.72           N
ATOM   3011  NH2 ARG B 413      42.988 -37.867 -11.946  1.00 32.74           N
ATOM   3012  N   ALA B 414      44.991 -33.742 -16.433  1.00 18.10           N
ATOM   3013  CA  ALA B 414      46.080 -33.897 -17.410  1.00 20.48           C
ATOM   3014  C   ALA B 414      46.267 -32.625 -18.247  1.00 23.06           C
ATOM   3015  O   ALA B 414      47.396 -32.246 -18.559  1.00 23.35           O
ATOM   3016  CB  ALA B 414      45.802 -35.092 -18.316  1.00 22.84           C
ATOM   3017  N   LYS B 415      45.155 -31.917 -18.575  1.00 23.69           N
ATOM   3018  CA  LYS B 415      45.225 -30.665 -19.337  1.00 22.74           C
ATOM   3019  C   LYS B 415      45.808 -29.558 -18.485  1.00 24.95           C
ATOM   3020  O   LYS B 415      46.617 -28.785 -18.975  1.00 24.19           O
ATOM   3021  CB  LYS B 415      43.837 -30.271 -19.898  1.00 26.12           C
ATOM   3022  CG  LYS B 415      43.772 -28.896 -20.591  1.00 28.74           C
ATOM   3023  CD  LYS B 415      44.683 -28.848 -21.800  1.00 37.40           C
ATOM   3024  CE  LYS B 415      44.518 -27.587 -22.594  1.00 47.53           C
ATOM   3025  NZ  LYS B 415      45.667 -27.391 -23.516  1.00 51.77           N
ATOM   3026  N   LEU B 416      45.391 -29.449 -17.219  1.00 19.27           N
ATOM   3027  CA  LEU B 416      45.912 -28.376 -16.361  1.00 18.91           C
ATOM   3028  C   LEU B 416      47.415 -28.550 -16.091  1.00 21.97           C
ATOM   3029  O   LEU B 416      48.127 -27.549 -16.029  1.00 20.82           O
ATOM   3030  CB  LEU B 416      45.125 -28.273 -15.058  1.00 18.73           C
ATOM   3031  CG  LEU B 416      45.428 -27.032 -14.201  1.00 24.33           C
ATOM   3032  CD1 LEU B 416      45.163 -25.765 -14.980  1.00 25.92           C
ATOM   3033  CD2 LEU B 416      44.595 -27.028 -12.962  1.00 26.39           C
ATOM   3034  N   VAL B 417      47.908 -29.797 -16.041  1.00 20.61           N
ATOM   3035  CA  VAL B 417      49.364 -30.074 -15.910  1.00 21.84           C
ATOM   3036  C   VAL B 417      50.084 -29.484 -17.144  1.00 26.48           C
ATOM   3037  O   VAL B 417      51.090 -28.818 -16.981  1.00 26.96           O
ATOM   3038  CB  VAL B 417      49.681 -31.570 -15.693  1.00 23.96           C
ATOM   3039  CG1 VAL B 417      51.193 -31.827 -15.816  1.00 24.54           C
ATOM   3040  CG2 VAL B 417      49.197 -32.019 -14.310  1.00 24.39           C
ATOM   3041  N   GLN B 418      49.549 -29.699 -18.355  1.00 25.63           N
ATOM   3042  CA  GLN B 418      50.146 -29.163 -19.591  1.00 24.41           C
ATOM   3043  C   GLN B 418      50.165 -27.640 -19.567  1.00 26.62           C
ATOM   3044  O   GLN B 418      51.203 -27.057 -19.868  1.00 24.87           O
ATOM   3045  CB  GLN B 418      49.407 -29.658 -20.844  1.00 26.05           C
ATOM   3046  CG  GLN B 418      49.529 -31.150 -21.106  1.00 40.60           C
ATOM   3047  CD  GLN B 418      48.425 -31.623 -22.028  1.00 66.00           C
ATOM   3048  OE1 GLN B 418      47.511 -32.357 -21.635  1.00 70.40           O
ATOM   3049  NE2 GLN B 418      48.455 -31.179 -23.266  1.00 52.68           N
ATOM   3050  N   LEU B 419      49.062 -26.985 -19.129  1.00 23.77           N
ATOM   3051  CA  LEU B 419      49.018 -25.527 -19.041  1.00 23.62           C
ATOM   3052  C   LEU B 419      49.991 -25.036 -18.004  1.00 25.82           C
ATOM   3053  O   LEU B 419      50.656 -24.029 -18.229  1.00 25.08           O
ATOM   3054  CB  LEU B 419      47.614 -24.957 -18.703  1.00 24.19           C
ATOM   3055  CG  LEU B 419      46.480 -25.277 -19.653  1.00 30.92           C
ATOM   3056  CD1 LEU B 419      45.191 -24.762 -19.094  1.00 30.82           C
ATOM   3057  CD2 LEU B 419      46.734 -24.702 -21.028  1.00 35.55           C
ATOM   3058  N   ALA B 420      50.061 -25.691 -16.852  1.00 21.39           N
ATOM   3059  CA  ALA B 420      51.009 -25.281 -15.813  1.00 20.23           C
ATOM   3060  C   ALA B 420      52.436 -25.393 -16.346  1.00 24.45           C
ATOM   3061  O   ALA B 420      53.233 -24.495 -16.142  1.00 23.62           O
ATOM   3062  CB  ALA B 420      50.877 -26.174 -14.591  1.00 21.13           C
ATOM   3063  N   GLN B 421      52.759 -26.526 -17.017  1.00 22.64           N
ATOM   3064  CA  GLN B 421      54.098 -26.762 -17.621  1.00 23.75           C
ATOM   3065  C   GLN B 421      54.431 -25.663 -18.682  1.00 31.98           C
ATOM   3066  O   GLN B 421      55.559 -25.180 -18.726  1.00 31.67           O
ATOM   3067  CB  GLN B 421      54.180 -28.188 -18.246  1.00 23.95           C
ATOM   3068  CG  GLN B 421      54.254 -29.320 -17.187  1.00 29.85           C
ATOM   3069  CD  GLN B 421      54.070 -30.774 -17.638  1.00 44.28           C
ATOM   3070  OE1 GLN B 421      54.466 -31.713 -16.926  1.00 40.11           O
ATOM   3071  NE2 GLN B 421      53.445 -31.051 -18.768  1.00 30.42           N
ATOM   3072  N   SER B 422      53.437 -25.224 -19.482  1.00 31.34           N
ATOM   3073  CA  SER B 422      53.619 -24.154 -20.507  1.00 30.68           C
ATOM   3074  C   SER B 422      53.966 -22.807 -19.866  1.00 35.16           C
ATOM   3075  O   SER B 422      54.657 -21.969 -20.458  1.00 33.63           O
ATOM   3076  CB  SER B 422      52.355 -23.998 -21.360  1.00 32.25           C
ATOM   3077  OG  SER B 422      51.375 -23.161 -20.763  1.00 36.63           O
ATOM   3078  N   LEU B 423      53.482 -22.602 -18.646  1.00 33.05           N
ATOM   3079  CA  LEU B 423      53.701 -21.372 -17.890  1.00 34.03           C
ATOM   3080  C   LEU B 423      55.103 -21.253 -17.302  1.00 41.10           C
ATOM   3081  O   LEU B 423      55.565 -20.138 -17.067  1.00 42.75           O
ATOM   3082  CB  LEU B 423      52.646 -21.313 -16.778  1.00 34.36           C
ATOM   3083  CG  LEU B 423      52.328 -20.012 -16.109  1.00 38.62           C
ATOM   3084  CD1 LEU B 423      51.786 -18.963 -17.122  1.00 38.45           C
ATOM   3085  CD2 LEU B 423      51.282 -20.254 -15.047  1.00 42.09           C
ATOM   3086  N   ASP B 424      55.791 -22.380 -17.066  1.00 37.44           N
ATOM   3087  CA  ASP B 424      57.128 -22.401 -16.479  1.00 38.23           C
ATOM   3088  C   ASP B 424      58.179 -22.658 -17.572  1.00 45.47           C
ATOM   3089  O   ASP B 424      59.086 -23.461 -17.365  1.00 46.15           O
ATOM   3090  CB  ASP B 424      57.191 -23.508 -15.416  1.00 38.98           C
ATOM   3091  CG  ASP B 424      58.378 -23.411 -14.483  1.00 38.29           C
ATOM   3092  OD1 ASP B 424      58.632 -22.311 -13.965  1.00 35.90           O
ATOM   3093  OD2 ASP B 424      59.027 -24.451 -14.231  1.00 38.52           O
ATOM   3094  N   THR B 425      58.108 -21.937 -18.692  1.00 43.21           N
ATOM   3095  CA  THR B 425      59.101 -21.997 -19.767  1.00 47.11           C
ATOM   3096  C   THR B 425      59.853 -20.668 -19.785  1.00 87.55           C
ATOM   3097  O   THR B 425      61.071 -20.638 -19.625  1.00 58.59           O
ATOM   3098  CB  THR B 425      58.421 -22.250 -21.094  1.00 46.30           C
ATOM   3099  OG1 THR B 425      57.344 -21.318 -21.227  1.00 48.62           O
ATOM   3100  CG2 THR B 425      57.944 -23.703 -21.242  1.00 35.84           C
TER    3101
ATOM   3102  N   ALA C 426      87.814  21.379  15.581  1.00 44.35           N
ATOM   3103  CA  ALA C 426      86.617  22.206  15.706  1.00 44.00           C
ATOM   3104  C   ALA C 426      85.892  22.380  14.375  1.00 44.64           C
ATOM   3105  O   ALA C 426      86.463  22.139  13.310  1.00 43.81           O
ATOM   3106  CB  ALA C 426      86.992  23.577  16.260  1.00 44.84           C
ATOM   3107  N   PHE C 427      84.633  22.814  14.444  1.00 40.31           N
ATOM   3108  CA  PHE C 427      83.839  23.117  13.251  1.00 39.58           C
ATOM   3109  C   PHE C 427      84.333  24.467  12.718  1.00 43.45           C
ATOM   3110  O   PHE C 427      84.386  25.422  13.479  1.00 42.49           O
ATOM   3111  CB  PHE C 427      82.342  23.184  13.561  1.00 40.74           C
ATOM   3112  CG  PHE C 427      81.744  21.813  13.690  1.00 42.06           C
ATOM   3113  CD1 PHE C 427      81.447  21.065  12.564  1.00 44.67           C
ATOM   3114  CD2 PHE C 427      81.590  21.217  14.934  1.00 43.74           C
ATOM   3115  CE1 PHE C 427      80.993  19.752  12.677  1.00 45.49           C
ATOM   3116  CE2 PHE C 427      81.116  19.907  15.045  1.00 45.64           C
ATOM   3117  CZ  PHE C 427      80.808  19.192  13.916  1.00 43.79           C
ATOM   3118  N   VAL C 428      84.748  24.524  11.457  1.00 40.24           N
ATOM   3119  CA  VAL C 428      85.323  25.727  10.859  1.00 41.07           C
ATOM   3120  C   VAL C 428      84.308  26.321   9.893  1.00 44.35           C
ATOM   3121  O   VAL C 428      83.939  25.632   8.943  1.00 41.99           O
ATOM   3122  CB  VAL C 428      86.668  25.407  10.133  1.00 45.95           C
ATOM   3123  CG1 VAL C 428      87.359  26.690   9.652  1.00 46.27           C
ATOM   3124  CG2 VAL C 428      87.613  24.618  11.040  1.00 46.12           C
ATOM   3125  N   PRO C 429      83.873  27.598  10.065  1.00 42.52           N
ATOM   3126  CA  PRO C 429      82.956  28.203   9.086  1.00 41.82           C
ATOM   3127  C   PRO C 429      83.423  28.035   7.631  1.00 42.11           C
ATOM   3128  O   PRO C 429      84.622  28.074   7.375  1.00 41.11           O
ATOM   3129  CB  PRO C 429      82.932  29.670   9.513  1.00 43.96           C
ATOM   3130  CG  PRO C 429      83.155  29.617  10.980  1.00 48.52           C
ATOM   3131  CD  PRO C 429      84.189  28.555  11.147  1.00 44.50           C
ATOM   3132  N   ALA C 430      82.483  27.790   6.698  1.00 37.03           N
ATOM   3133  CA  ALA C 430      82.772  27.561   5.278  1.00 39.18           C
ATOM   3134  C   ALA C 430      81.758  28.264   4.357  1.00 78.71           C
ATOM   3135  O   ALA C 430      80.596  28.473   4.724  1.00 50.01           O
ATOM   3136  CB  ALA C 430      82.777  26.064   4.991  1.00 39.48           C
ATOM   3137  N   ALA C 431      74.793  29.663   6.952  1.00 39.99           N
ATOM   3138  CA  ALA C 431      75.834  29.187   7.873  1.00 39.53           C
ATOM   3139  C   ALA C 431      76.147  27.710   7.617  1.00 43.32           C
ATOM   3140  O   ALA C 431      75.292  26.845   7.815  1.00 42.81           O
ATOM   3141  CB  ALA C 431      75.427  29.395   9.329  1.00 39.99           C
ATOM   3142  N   HIS C 432      77.363  27.441   7.112  1.00 39.92           N
ATOM   3143  CA  HIS C 432      77.852  26.093   6.838  1.00 38.38           C
ATOM   3144  C   HIS C 432      79.201  25.908   7.519  1.00 39.37           C
ATOM   3145  O   HIS C 432      79.863  26.891   7.863  1.00 36.79           O
ATOM   3146  CB  HIS C 432      77.995  25.837   5.336  1.00 39.30           C
ATOM   3147  CG  HIS C 432      76.700  25.617   4.631  1.00 43.52           C
ATOM   3148  ND1 HIS C 432      75.788  26.641   4.459  1.00 45.68           N
ATOM   3149  CD2 HIS C 432      76.213  24.500   4.040  1.00 45.63           C
ATOM   3150  CE1 HIS C 432      74.767  26.116   3.799  1.00 44.86           C
ATOM   3151  NE2 HIS C 432      74.987  24.831   3.511  1.00 45.23           N
ATOM   3152  N   TRP C 433      79.595  24.640   7.737  1.00 35.27           N
ATOM   3153  CA  TRP C 433      80.878  24.309   8.377  1.00 33.37           C
ATOM   3154  C   TRP C 433      81.515  23.080   7.790  1.00 35.74           C
ATOM   3155  O   TRP C 433      80.843  22.228   7.229  1.00 35.82           O
ATOM   3156  CB  TRP C 433      80.705  24.019   9.872  1.00 31.89           C
ATOM   3157  CG  TRP C 433      80.135  25.125  10.696  1.00 33.24           C
ATOM   3158  CD1 TRP C 433      80.813  25.966  11.530  1.00 36.21           C
ATOM   3159  CD2 TRP C 433      78.747  25.410  10.882  1.00 33.22           C
ATOM   3160  NE1 TRP C 433      79.936  26.801  12.170  1.00 36.29           N
ATOM   3161  CE2 TRP C 433      78.656  26.463  11.815  1.00 37.36           C
ATOM   3162  CE3 TRP C 433      77.567  24.907  10.315  1.00 34.66           C
ATOM   3163  CZ2 TRP C 433      77.434  27.031  12.181  1.00 37.07           C
ATOM   3164  CZ3 TRP C 433      76.356  25.472  10.672  1.00 36.27           C
ATOM   3165  CH2 TRP C 433      76.294  26.513  11.607  1.00 36.93           C
ATOM   3166  N   THR C 434      82.792  22.942   8.048  1.00 31.35           N
ATOM   3167  CA  THR C 434      83.601  21.776   7.730  1.00 32.05           C
ATOM   3168  C   THR C 434      84.196  21.326   9.053  1.00 36.80           C
ATOM   3169  O   THR C 434      84.082  22.053  10.043  1.00 37.46           O
ATOM   3170  CB  THR C 434      84.711  22.115   6.737  1.00 34.98           C
ATOM   3171  OG1 THR C 434      85.441  23.238   7.252  1.00 37.83           O
ATOM   3172  CG2 THR C 434      84.166  22.367   5.337  1.00 34.67           C
ATOM   3173  N   ILE C 435      84.802  20.151   9.082  1.00 34.51           N
ATOM   3174  CA  ILE C 435      85.391  19.629  10.320  1.00 36.10           C
ATOM   3175  C   ILE C 435      86.498  18.654   9.998  1.00 38.48           C
ATOM   3176  O   ILE C 435      86.420  17.957   9.003  1.00 36.35           O
ATOM   3177  CB  ILE C 435      84.300  19.005  11.265  1.00 40.21           C
ATOM   3178  CG1 ILE C 435      84.928  18.398  12.536  1.00 41.35           C
ATOM   3179  CG2 ILE C 435      83.443  17.982  10.540  1.00 42.34           C
ATOM   3180  CD1 ILE C 435      84.013  18.252  13.724  1.00 46.30           C
ATOM   3181  N   ASN C 436      87.551  18.610  10.808  1.00 38.30           N
ATOM   3182  CA  ASN C 436      88.645  17.646  10.631  1.00 38.47           C
ATOM   3183  C   ASN C 436      89.250  17.371  12.008  1.00 42.05           C
ATOM   3184  O   ASN C 436      90.309  17.882  12.371  1.00 41.31           O
ATOM   3185  CB  ASN C 436      89.676  18.125   9.600  1.00 41.59           C
ATOM   3186  CG  ASN C 436      90.598  17.026   9.127  1.00 63.50           C
ATOM   3187  OD1 ASN C 436      90.726  15.960   9.749  1.00 60.81           O
ATOM   3188  ND2 ASN C 436      91.262  17.249   8.005  1.00 57.64           N
ATOM   3189  N   LEU C 437      88.504  16.603  12.791  1.00 37.71           N
ATOM   3190  CA  LEU C 437      88.852  16.261  14.161  1.00 36.91           C
ATOM   3191  C   LEU C 437      89.485  14.906  14.145  1.00 40.94           C
ATOM   3192  O   LEU C 437      88.891  13.989  13.598  1.00 40.30           O
ATOM   3193  CB  LEU C 437      87.578  16.257  15.004  1.00 36.49           C
ATOM   3194  CG  LEU C 437      87.740  16.023  16.476  1.00 40.43           C
ATOM   3195  CD1 LEU C 437      88.619  17.097  17.104  1.00 41.98           C
ATOM   3196  CD2 LEU C 437      86.381  15.992  17.140  1.00 42.86           C
ATOM   3197  N   LYS C 438      90.701  14.776  14.692  1.00 39.72           N
ATOM   3198  CA  LYS C 438      91.440  13.513  14.692  1.00 40.55           C
ATOM   3199  C   LYS C 438      91.806  13.119  16.103  1.00 44.89           C
ATOM   3200  O   LYS C 438      92.298  13.950  16.859  1.00 44.79           O
ATOM   3201  CB  LYS C 438      92.719  13.651  13.860  1.00 44.07           C
ATOM   3202  CG  LYS C 438      92.461  13.816  12.387  1.00 55.94           C
ATOM   3203  CD  LYS C 438      92.266  12.462  11.705  1.00 65.36           C
ATOM   3204  CE  LYS C 438      91.545  12.583  10.395  1.00 70.79           C
ATOM   3205  NZ  LYS C 438      92.319  13.346   9.378  1.00 76.03           N
ATOM   3206  N   ASP C 439      91.531  11.858  16.452  1.00 41.88           N
ATOM   3207  CA  ASP C 439      91.838  11.218  17.732  1.00 42.76           C
ATOM   3208  C   ASP C 439      91.428  12.044  18.950  1.00 47.54           C
ATOM   3209  O   ASP C 439      92.184  12.175  19.919  1.00 48.55           O
ATOM   3210  CB  ASP C 439      93.326  10.830  17.768  1.00 45.14           C
ATOM   3211  CG  ASP C 439      93.706   9.934  16.615  1.00 60.39           C
ATOM   3212  OD1 ASP C 439      93.341   8.739  16.651  1.00 62.56           O
ATOM   3213  OD2 ASP C 439      94.362  10.425  15.668  1.00 68.17           O
ATOM   3214  N   ALA C 440      90.227  12.621  18.889  1.00 41.96           N
ATOM   3215  CA  ALA C 440      89.718  13.436  19.975  1.00 41.45           C
ATOM   3216  C   ALA C 440      88.818  12.614  20.875  1.00 42.99           C
ATOM   3217  O   ALA C 440      88.190  11.654  20.433  1.00 43.51           O
ATOM   3218  CB  ALA C 440      88.949  14.621  19.415  1.00 42.25           C
ATOM   3219  N   ASP C 441      88.733  13.013  22.126  1.00 36.96           N
ATOM   3220  CA  ASP C 441      87.831  12.365  23.063  1.00 36.84           C
ATOM   3221  C   ASP C 441      86.410  12.599  22.535  1.00 38.09           C
ATOM   3222  O   ASP C 441      86.120  13.681  22.008  1.00 36.08           O
ATOM   3223  CB  ASP C 441      87.969  12.977  24.468  1.00 39.33           C
ATOM   3224  CG  ASP C 441      87.335  12.141  25.554  1.00 57.18           C
ATOM   3225  OD1 ASP C 441      86.113  11.889  25.474  1.00 59.04           O
ATOM   3226  OD2 ASP C 441      88.059  11.733  26.486  1.00 63.78           O
ATOM   3227  N   ILE C 442      85.542  11.589  22.629  1.00 33.13           N
ATOM   3228  CA  ILE C 442      84.153  11.736  22.175  1.00 31.60           C
ATOM   3229  C   ILE C 442      83.466  12.888  22.914  1.00 33.54           C
ATOM   3230  O   ILE C 442      82.617  13.561  22.338  1.00 31.79           O
ATOM   3231  CB  ILE C 442      83.376  10.396  22.298  1.00 34.35           C
ATOM   3232  CG1 ILE C 442      82.072  10.454  21.475  1.00 34.39           C
ATOM   3233  CG2 ILE C 442      83.091  10.039  23.774  1.00 35.82           C
ATOM   3234  CD1 ILE C 442      81.389   9.111  21.352  1.00 39.19           C
ATOM   3235  N   ARG C 443      83.857  13.140  24.172  1.00 31.92           N
ATOM   3236  CA  ARG C 443      83.309  14.246  24.958  1.00 33.41           C
ATOM   3237  C   ARG C 443      83.658  15.630  24.400  1.00 39.25           C
ATOM   3238  O   ARG C 443      82.854  16.552  24.545  1.00 38.49           O
ATOM   3239  CB  ARG C 443      83.674  14.085  26.427  1.00 36.89           C
ATOM   3240  CG  ARG C 443      82.974  12.857  27.023  1.00 47.96           C
ATOM   3241  CD  ARG C 443      83.709  12.321  28.235  1.00 56.08           C
ATOM   3242  NE  ARG C 443      83.024  11.198  28.877  1.00 61.14           N
ATOM   3243  CZ  ARG C 443      81.998  11.289  29.711  1.00 68.95           C
ATOM   3244  NH1 ARG C 443      81.476  12.473  30.008  1.00 54.39           N
ATOM   3245  NH2 ARG C 443      81.467  10.193  30.236  1.00 55.43           N
ATOM   3246  N   GLU C 444      84.813  15.765  23.723  1.00 37.86           N
ATOM   3247  CA  GLU C 444      85.190  17.005  23.045  1.00 38.08           C
ATOM   3248  C   GLU C 444      84.301  17.175  21.828  1.00 39.60           C
ATOM   3249  O   GLU C 444      83.759  18.257  21.608  1.00 39.47           O
ATOM   3250  CB  GLU C 444      86.677  16.997  22.620  1.00 39.70           C
ATOM   3251  CG  GLU C 444      87.054  18.213  21.786  1.00 56.30           C
ATOM   3252  CD  GLU C 444      88.546  18.436  21.617  1.00 96.52           C
ATOM   3253  OE1 GLU C 444      89.259  18.383  22.643  1.00112.89           O
ATOM   3254  OE2 GLU C 444      89.002  18.666  20.475  1.00 88.56           O
ATOM   3255  N   PHE C 445      84.112  16.098  21.058  1.00 34.81           N
ATOM   3256  CA  PHE C 445      83.225  16.168  19.896  1.00 33.17           C
ATOM   3257  C   PHE C 445      81.802  16.588  20.303  1.00 33.86           C
ATOM   3258  O   PHE C 445      81.212  17.428  19.633  1.00 33.05           O
ATOM   3259  CB  PHE C 445      83.229  14.844  19.133  1.00 34.36           C
ATOM   3260  CG  PHE C 445      82.251  14.824  17.981  1.00 34.46           C
ATOM   3261  CD1 PHE C 445      82.470  15.601  16.846  1.00 37.45           C
ATOM   3262  CD2 PHE C 445      81.082  14.081  18.055  1.00 33.30           C
ATOM   3263  CE1 PHE C 445      81.549  15.602  15.790  1.00 37.73           C
ATOM   3264  CE2 PHE C 445      80.159  14.095  17.016  1.00 36.11           C
ATOM   3265  CZ  PHE C 445      80.402  14.840  15.881  1.00 34.91           C
ATOM   3266  N   ILE C 446      81.291  16.061  21.419  1.00 30.94           N
ATOM   3267  CA  ILE C 446      79.947  16.424  21.931  1.00 30.82           C
ATOM   3268  C   ILE C 446      79.878  17.922  22.282  1.00 35.89           C
ATOM   3269  O   ILE C 446      78.908  18.591  21.916  1.00 35.29           O
ATOM   3270  CB  ILE C 446      79.565  15.521  23.137  1.00 32.86           C
ATOM   3271  CG1 ILE C 446      79.340  14.064  22.659  1.00 32.90           C
ATOM   3272  CG2 ILE C 446      78.320  16.057  23.851  1.00 32.32           C
ATOM   3273  CD1 ILE C 446      79.510  12.958  23.818  1.00 41.22           C
ATOM   3274  N   ASP C 447      80.906  18.432  22.989  1.00 34.25           N
ATOM   3275  CA  ASP C 447      81.012  19.859  23.348  1.00 34.51           C
ATOM   3276  C   ASP C 447      81.045  20.739  22.099  1.00 35.65           C
ATOM   3277  O   ASP C 447      80.375  21.771  22.071  1.00 33.67           O
ATOM   3278  CB  ASP C 447      82.288  20.135  24.166  1.00 37.26           C
ATOM   3279  CG  ASP C 447      82.271  19.651  25.596  1.00 55.60           C
ATOM   3280  OD1 ASP C 447      81.167  19.428  26.135  1.00 57.87           O
ATOM   3281  OD2 ASP C 447      83.360  19.571  26.206  1.00 67.54           O
ATOM   3282  N   GLN C 448      81.797  20.337  21.068  1.00 30.85           N
ATOM   3283  CA  GLN C 448      81.828  21.115  19.822  1.00 30.29           C
ATOM   3284  C   GLN C 448      80.446  21.142  19.167  1.00 36.09           C
ATOM   3285  O   GLN C 448      80.043  22.175  18.634  1.00 35.27           O
ATOM   3286  CB  GLN C 448      82.852  20.538  18.834  1.00 30.78           C
ATOM   3287  CG  GLN C 448      84.311  20.776  19.209  1.00 47.17           C
ATOM   3288  CD  GLN C 448      84.700  22.229  19.316  1.00 67.53           C
ATOM   3289  OE1 GLN C 448      85.342  22.630  20.288  1.00 59.46           O
ATOM   3290  NE2 GLN C 448      84.333  23.067  18.338  1.00 62.40           N
ATOM   3291  N   ILE C 449      79.720  20.001  19.184  1.00 33.21           N
ATOM   3292  CA  ILE C 449      78.385  19.968  18.580  1.00 32.55           C
ATOM   3293  C   ILE C 449      77.457  20.904  19.367  1.00 36.85           C
ATOM   3294  O   ILE C 449      76.586  21.545  18.773  1.00 37.87           O
ATOM   3295  CB  ILE C 449      77.828  18.512  18.473  1.00 34.64           C
ATOM   3296  CG1 ILE C 449      78.615  17.684  17.420  1.00 33.81           C
ATOM   3297  CG2 ILE C 449      76.324  18.515  18.123  1.00 36.68           C
ATOM   3298  CD1 ILE C 449      78.365  18.050  15.936  1.00 38.96           C
ATOM   3299  N   SER C 450      77.635  20.984  20.690  1.00 31.50           N
ATOM   3300  CA  SER C 450      76.841  21.890  21.519  1.00 32.39           C
ATOM   3301  C   SER C 450      77.156  23.337  21.203  1.00 39.06           C
ATOM   3302  O   SER C 450      76.234  24.137  21.155  1.00 40.46           O
ATOM   3303  CB  SER C 450      77.090  21.665  23.006  1.00 33.81           C
ATOM   3304  OG  SER C 450      76.668  20.375  23.385  1.00 41.49           O
ATOM   3305  N   GLU C 451      78.441  23.676  20.981  1.00 37.69           N
ATOM   3306  CA  GLU C 451      78.843  25.050  20.641  1.00 37.50           C
ATOM   3307  C   GLU C 451      78.233  25.508  19.331  1.00 43.26           C
ATOM   3308  O   GLU C 451      77.763  26.645  19.260  1.00 45.78           O
ATOM   3309  CB  GLU C 451      80.371  25.200  20.607  1.00 38.98           C
ATOM   3310  N   ILE C 452      78.163  24.649  18.332  1.00 38.80           N
ATOM   3311  CA  ILE C 452      77.564  25.012  17.043  1.00 38.44           C
ATOM   3312  C   ILE C 452      76.043  24.967  17.070  1.00 41.13           C
ATOM   3313  O   ILE C 452      75.406  25.840  16.482  1.00 40.12           O
ATOM   3314  CB  ILE C 452      78.136  24.084  15.923  1.00 42.19           C
ATOM   3315  CG1 ILE C 452      79.644  24.315  15.737  1.00 43.44           C
ATOM   3316  CG2 ILE C 452      77.385  24.229  14.587  1.00 43.24           C
ATOM   3317  CD1 ILE C 452      80.060  25.699  15.364  1.00 56.50           C
ATOM   3318  N   THR C 453      75.454  23.926  17.660  1.00 38.27           N
ATOM   3319  CA  THR C 453      74.004  23.749  17.614  1.00 38.21           C
ATOM   3320  C   THR C 453      73.280  24.494  18.715  1.00 45.16           C
ATOM   3321  O   THR C 453      72.070  24.709  18.624  1.00 44.84           O
ATOM   3322  CB  THR C 453      73.654  22.249  17.636  1.00 42.61           C
ATOM   3323  OG1 THR C 453      73.982  21.713  18.917  1.00 39.05           O
ATOM   3324  CG2 THR C 453      74.330  21.449  16.486  1.00 36.73           C
ATOM   3325  N   GLY C 454      73.996  24.807  19.783  1.00 43.47           N
ATOM   3326  CA  GLY C 454      73.400  25.418  20.953  1.00 44.08           C
ATOM   3327  C   GLY C 454      72.632  24.424  21.804  1.00 50.97           C
ATOM   3328  O   GLY C 454      72.101  24.794  22.857  1.00 50.43           O
ATOM   3329  N   GLU C 455      72.586  23.143  21.377  1.00 48.84           N
ATOM   3330  CA  GLU C 455      71.899  22.090  22.114  1.00 49.17           C
ATOM   3331  C   GLU C 455      72.795  21.707  23.288  1.00 52.04           C
ATOM   3332  O   GLU C 455      74.000  21.563  23.111  1.00 51.11           O
ATOM   3333  CB  GLU C 455      71.644  20.864  21.197  1.00 50.64           C
ATOM   3334  N   THR C 456      72.221  21.593  24.482  1.00 48.49           N
ATOM   3335  CA  THR C 456      72.950  21.199  25.684  1.00 48.45           C
ATOM   3336  C   THR C 456      72.659  19.707  25.954  1.00 48.10           C
ATOM   3337  O   THR C 456      71.498  19.293  25.935  1.00 47.42           O
ATOM   3338  CB  THR C 456      72.524  22.078  26.864  1.00 65.72           C
ATOM   3339  OG1 THR C 456      72.602  23.451  26.475  1.00 69.62           O
ATOM   3340  CG2 THR C 456      73.381  21.843  28.097  1.00 65.99           C
ATOM   3341  N   PHE C 457      73.707  18.915  26.200  1.00 41.27           N
ATOM   3342  CA  PHE C 457      73.587  17.489  26.480  1.00 39.20           C
ATOM   3343  C   PHE C 457      74.174  17.165  27.866  1.00 42.04           C
ATOM   3344  O   PHE C 457      75.185  17.738  28.238  1.00 42.06           O
ATOM   3345  CB  PHE C 457      74.383  16.669  25.463  1.00 40.05           C
ATOM   3346  CG  PHE C 457      74.032  16.917  24.017  1.00 41.11           C
ATOM   3347  CD1 PHE C 457      72.830  16.460  23.483  1.00 43.59           C
ATOM   3348  CD2 PHE C 457      74.893  17.613  23.193  1.00 41.93           C
ATOM   3349  CE1 PHE C 457      72.511  16.702  22.138  1.00 43.75           C
ATOM   3350  CE2 PHE C 457      74.575  17.846  21.858  1.00 45.05           C
ATOM   3351  CZ  PHE C 457      73.375  17.422  21.345  1.00 42.51           C
ATOM   3352  N   VAL C 458      73.607  16.201  28.588  1.00 37.64           N
ATOM   3353  CA  VAL C 458      74.225  15.645  29.806  1.00 37.81           C
ATOM   3354  C   VAL C 458      74.820  14.334  29.305  1.00 41.49           C
ATOM   3355  O   VAL C 458      74.115  13.569  28.666  1.00 41.87           O
ATOM   3356  CB  VAL C 458      73.255  15.422  30.991  1.00 41.79           C
ATOM   3357  CG1 VAL C 458      73.960  14.690  32.126  1.00 41.77           C
ATOM   3358  CG2 VAL C 458      72.707  16.746  31.487  1.00 41.78           C
ATOM   3359  N   VAL C 459      76.103  14.101  29.508  1.00 38.51           N
ATOM   3360  CA  VAL C 459      76.762  12.906  28.999  1.00 39.57           C
ATOM   3361  C   VAL C 459      76.847  11.870  30.115  1.00 44.85           C
ATOM   3362  O   VAL C 459      77.515  12.143  31.105  1.00 45.04           O
ATOM   3363  CB  VAL C 459      78.147  13.294  28.438  1.00 43.22           C
ATOM   3364  CG1 VAL C 459      78.920  12.078  27.987  1.00 42.60           C
ATOM   3365  CG2 VAL C 459      77.988  14.277  27.287  1.00 43.17           C
ATOM   3366  N   ASP C 460      76.164  10.689  29.968  1.00 40.27           N
ATOM   3367  CA  ASP C 460      76.182   9.631  30.991  1.00 38.21           C
ATOM   3368  C   ASP C 460      77.642   9.293  31.354  1.00 41.54           C
ATOM   3369  O   ASP C 460      78.483   9.221  30.447  1.00 40.57           O
ATOM   3370  CB  ASP C 460      75.444   8.383  30.469  1.00 39.39           C
ATOM   3371  CG  ASP C 460      75.373   7.223  31.434  1.00 41.59           C
ATOM   3372  OD1 ASP C 460      76.319   6.436  31.474  1.00 42.39           O
ATOM   3373  OD2 ASP C 460      74.335   7.061  32.083  1.00 51.78           O
ATOM   3374  N   PRO C 461      77.967   9.049  32.650  1.00 38.68           N
ATOM   3375  CA  PRO C 461      79.367   8.738  33.018  1.00 38.68           C
ATOM   3376  C   PRO C 461      80.062   7.642  32.207  1.00 42.74           C
ATOM   3377  O   PRO C 461      81.274   7.687  32.047  1.00 41.20           O
ATOM   3378  CB  PRO C 461      79.289   8.362  34.497  1.00 40.86           C
ATOM   3379  CG  PRO C 461      78.018   8.965  34.990  1.00 45.68           C
ATOM   3380  CD  PRO C 461      77.093   9.134  33.837  1.00 40.85           C
ATOM   3381  N   ARG C 462      79.299   6.660  31.691  1.00 41.44           N
ATOM   3382  CA  ARG C 462      79.841   5.540  30.911  1.00 41.78           C
ATOM   3383  C   ARG C 462      80.200   5.892  29.459  1.00 46.19           C
ATOM   3384  O   ARG C 462      80.830   5.056  28.801  1.00 46.87           O
ATOM   3385  CB  ARG C 462      78.848   4.361  30.880  1.00 43.90           C
ATOM   3386  CG  ARG C 462      78.565   3.695  32.211  1.00 54.59           C
ATOM   3387  CD  ARG C 462      77.356   2.795  32.089  1.00 53.40           C
ATOM   3388  NE  ARG C 462      76.112   3.566  32.044  1.00 52.36           N
ATOM   3389  CZ  ARG C 462      74.889   3.040  31.941  1.00 61.51           C
ATOM   3390  NH1 ARG C 462      74.724   1.724  31.857  1.00 51.15           N
ATOM   3391  NH2 ARG C 462      73.823   3.827  31.923  1.00 39.88           N
ATOM   3392  N   VAL C 463      79.813   7.095  28.938  1.00 41.35           N
ATOM   3393  CA  VAL C 463      80.121   7.484  27.554  1.00 41.68           C
ATOM   3394  C   VAL C 463      81.620   7.783  27.458  1.00 46.21           C
ATOM   3395  O   VAL C 463      82.110   8.690  28.110  1.00 45.56           O
ATOM   3396  CB  VAL C 463      79.276   8.683  27.044  1.00 45.73           C
ATOM   3397  CG1 VAL C 463      79.632   9.040  25.595  1.00 45.81           C
ATOM   3398  CG2 VAL C 463      77.788   8.398  27.156  1.00 45.44           C
ATOM   3399  N   LYS C 464      82.338   7.010  26.651  1.00 42.83           N
ATOM   3400  CA  LYS C 464      83.787   7.117  26.510  1.00 42.73           C
ATOM   3401  C   LYS C 464      84.194   6.712  25.105  1.00 46.02           C
ATOM   3402  O   LYS C 464      83.381   6.168  24.376  1.00 47.58           O
ATOM   3403  CB  LYS C 464      84.490   6.213  27.547  1.00 45.52           C
ATOM   3404  N   GLY C 465      85.433   7.020  24.728  1.00 42.17           N
ATOM   3405  CA  GLY C 465      85.961   6.676  23.415  1.00 41.61           C
ATOM   3406  C   GLY C 465      86.693   7.802  22.720  1.00 44.79           C
ATOM   3407  O   GLY C 465      86.529   8.975  23.061  1.00 44.32           O
ATOM   3408  N   GLN C 466      87.486   7.420  21.713  1.00 41.99           N
ATOM   3409  CA  GLN C 466      88.261   8.309  20.856  1.00 41.99           C
ATOM   3410  C   GLN C 466      87.582   8.346  19.482  1.00 43.61           C
ATOM   3411  O   GLN C 466      87.181   7.302  18.977  1.00 44.22           O
ATOM   3412  CB  GLN C 466      89.692   7.783  20.670  1.00 43.15           C
ATOM   3413  CG  GLN C 466      90.640   7.874  21.854  1.00 64.65           C
ATOM   3414  CD  GLN C 466      90.757   9.259  22.426  1.00 84.23           C
ATOM   3415  OE1 GLN C 466      91.464  10.114  21.890  1.00 83.19           O
ATOM   3416  NE2 GLN C 466      90.081   9.508  23.526  1.00 71.54           N
ATOM   3417  N   VAL C 467      87.422   9.540  18.915  1.00 37.18           N
ATOM   3418  CA  VAL C 467      86.792   9.717  17.611  1.00 34.98           C
ATOM   3419  C   VAL C 467      87.626  10.556  16.672  1.00 37.70           C
ATOM   3420  O   VAL C 467      88.388  11.440  17.094  1.00 36.43           O
ATOM   3421  CB  VAL C 467      85.351  10.274  17.743  1.00 36.47           C
ATOM   3422  CG1 VAL C 467      84.527   9.396  18.689  1.00 35.56           C
ATOM   3423  CG2 VAL C 467      85.331  11.730  18.196  1.00 35.29           C
ATOM   3424  N   SER C 468      87.481  10.252  15.382  1.00 33.32           N
ATOM   3425  CA  SER C 468      88.035  11.036  14.294  1.00 34.30           C
ATOM   3426  C   SER C 468      86.823  11.343  13.395  1.00 37.72           C
ATOM   3427  O   SER C 468      86.110  10.424  12.985  1.00 38.72           O
ATOM   3428  CB  SER C 468      89.134  10.275  13.557  1.00 39.83           C
ATOM   3429  OG  SER C 468      90.230   9.996  14.418  1.00 46.78           O
ATOM   3430  N   VAL C 469      86.538  12.631  13.170  1.00 31.18           N
ATOM   3431  CA  VAL C 469      85.373  13.088  12.418  1.00 29.92           C
ATOM   3432  C   VAL C 469      85.846  14.058  11.372  1.00 35.55           C
ATOM   3433  O   VAL C 469      86.475  15.063  11.709  1.00 35.36           O
ATOM   3434  CB  VAL C 469      84.343  13.729  13.361  1.00 32.08           C
ATOM   3435  CG1 VAL C 469      83.072  14.110  12.608  1.00 31.78           C
ATOM   3436  CG2 VAL C 469      84.033  12.796  14.519  1.00 31.23           C
ATOM   3437  N   VAL C 470      85.511  13.776  10.111  1.00 32.30           N
ATOM   3438  CA  VAL C 470      86.005  14.537   8.971  1.00 32.10           C
ATOM   3439  C   VAL C 470      84.926  14.825   7.949  1.00 36.25           C
ATOM   3440  O   VAL C 470      84.212  13.913   7.544  1.00 33.49           O
ATOM   3441  CB  VAL C 470      87.172  13.747   8.334  1.00 36.59           C
ATOM   3442  CG1 VAL C 470      87.687  14.407   7.053  1.00 36.89           C
ATOM   3443  CG2 VAL C 470      88.299  13.532   9.332  1.00 36.98           C
ATOM   3444  N   SER C 471      84.798  16.108   7.558  1.00 34.09           N
ATOM   3445  CA  SER C 471      83.930  16.537   6.472  1.00 34.08           C
ATOM   3446  C   SER C 471      84.634  17.672   5.747  1.00 39.23           C
ATOM   3447  O   SER C 471      84.813  18.741   6.336  1.00 38.03           O
ATOM   3448  CB  SER C 471      82.567  16.989   6.983  1.00 37.08           C
ATOM   3449  OG  SER C 471      81.667  17.289   5.926  1.00 34.03           O
ATOM   3450  N   LYS C 472      85.087  17.410   4.511  1.00 37.13           N
ATOM   3451  CA  LYS C 472      85.698  18.411   3.638  1.00 38.71           C
ATOM   3452  C   LYS C 472      84.548  19.168   2.927  1.00 44.10           C
ATOM   3453  O   LYS C 472      84.712  20.332   2.565  1.00 45.03           O
ATOM   3454  CB  LYS C 472      86.676  17.767   2.629  1.00 41.05           C
ATOM   3455  N   ALA C 473      83.376  18.520   2.797  1.00 38.44           N
ATOM   3456  CA  ALA C 473      82.156  19.125   2.291  1.00 38.09           C
ATOM   3457  C   ALA C 473      81.575  20.059   3.350  1.00 39.85           C
ATOM   3458  O   ALA C 473      81.616  19.751   4.552  1.00 39.69           O
ATOM   3459  CB  ALA C 473      81.129  18.044   2.004  1.00 39.27           C
ATOM   3460  N   GLN C 474      80.959  21.149   2.912  1.00 33.34           N
ATOM   3461  CA  GLN C 474      80.390  22.076   3.871  1.00 32.27           C
ATOM   3462  C   GLN C 474      79.020  21.573   4.278  1.00 32.63           C
ATOM   3463  O   GLN C 474      78.257  21.116   3.439  1.00 28.89           O
ATOM   3464  CB  GLN C 474      80.393  23.529   3.363  1.00 33.20           C
ATOM   3465  CG  GLN C 474      79.398  23.879   2.274  1.00 46.70           C
ATOM   3466  CD  GLN C 474      79.425  25.366   1.995  1.00 59.50           C
ATOM   3467  OE1 GLN C 474      80.491  25.990   1.996  1.00 52.85           O
ATOM   3468  NE2 GLN C 474      78.267  25.965   1.695  1.00 50.70           N
ATOM   3469  N   LEU C 475      78.744  21.604   5.574  1.00 29.26           N
ATOM   3470  CA  LEU C 475      77.501  21.108   6.121  1.00 29.60           C
ATOM   3471  C   LEU C 475      76.691  22.214   6.754  1.00 30.23           C
ATOM   3472  O   LEU C 475      77.247  23.040   7.459  1.00 29.67           O
ATOM   3473  CB  LEU C 475      77.827  20.075   7.211  1.00 30.20           C
ATOM   3474  CG  LEU C 475      78.677  18.879   6.775  1.00 34.78           C
ATOM   3475  CD1 LEU C 475      78.941  17.989   7.948  1.00 35.37           C
ATOM   3476  CD2 LEU C 475      78.008  18.086   5.667  1.00 35.37           C
ATOM   3477  N   SER C 476      75.387  22.188   6.567  1.00 25.52           N
ATOM   3478  CA  SER C 476      74.449  23.103   7.214  1.00 26.52           C
ATOM   3479  C   SER C 476      74.284  22.656   8.660  1.00 33.30           C
ATOM   3480  O   SER C 476      74.699  21.551   9.017  1.00 31.03           O
ATOM   3481  CB  SER C 476      73.098  23.009   6.530  1.00 30.19           C
ATOM   3482  OG  SER C 476      72.622  21.682   6.701  1.00 41.01           O
ATOM   3483  N   LEU C 477      73.575  23.447   9.458  1.00 33.50           N
ATOM   3484  CA  LEU C 477      73.337  23.148  10.872  1.00 34.83           C
ATOM   3485  C   LEU C 477      72.655  21.784  11.047  1.00 38.54           C
ATOM   3486  O   LEU C 477      73.088  20.973  11.876  1.00 37.42           O
ATOM   3487  CB  LEU C 477      72.464  24.275  11.474  1.00 35.84           C
ATOM   3488  CG  LEU C 477      72.119  24.185  12.947  1.00 43.17           C
ATOM   3489  CD1 LEU C 477      73.370  24.126  13.787  1.00 44.04           C
ATOM   3490  CD2 LEU C 477      71.264  25.379  13.372  1.00 48.02           C
ATOM   3491  N   SER C 478      71.609  21.528  10.236  1.00 33.99           N
ATOM   3492  CA  SER C 478      70.854  20.274  10.281  1.00 32.90           C
ATOM   3493  C   SER C 478      71.727  19.093   9.852  1.00 35.12           C
ATOM   3494  O   SER C 478      71.603  18.015  10.431  1.00 36.09           O
ATOM   3495  CB  SER C 478      69.605  20.372   9.413  1.00 35.97           C
ATOM   3496  OG  SER C 478      69.928  20.488   8.035  1.00 47.46           O
ATOM   3497  N   GLU C 479      72.622  19.293   8.873  1.00 27.51           N
ATOM   3498  CA  GLU C 479      73.531  18.232   8.439  1.00 26.49           C
ATOM   3499  C   GLU C 479      74.627  17.950   9.480  1.00 31.87           C
ATOM   3500  O   GLU C 479      75.037  16.795   9.611  1.00 31.38           O
ATOM   3501  CB  GLU C 479      74.098  18.473   7.037  1.00 27.68           C
ATOM   3502  CG  GLU C 479      73.026  18.585   5.963  1.00 34.11           C
ATOM   3503  CD  GLU C 479      73.399  19.353   4.707  1.00 53.51           C
ATOM   3504  OE1 GLU C 479      74.431  20.064   4.713  1.00 36.81           O
ATOM   3505  OE2 GLU C 479      72.651  19.244   3.708  1.00 41.51           O
ATOM   3506  N   VAL C 480      75.055  18.960  10.257  1.00 28.86           N
ATOM   3507  CA  VAL C 480      76.024  18.763  11.352  1.00 29.65           C
ATOM   3508  C   VAL C 480      75.362  17.877  12.423  1.00 32.07           C
ATOM   3509  O   VAL C 480      76.013  16.997  12.989  1.00 30.89           O
ATOM   3510  CB  VAL C 480      76.516  20.116  11.945  1.00 33.85           C
ATOM   3511  CG1 VAL C 480      77.253  19.920  13.282  1.00 34.22           C
ATOM   3512  CG2 VAL C 480      77.401  20.858  10.939  1.00 33.36           C
ATOM   3513  N   TYR C 481      74.064  18.102  12.686  1.00 30.91           N
ATOM   3514  CA  TYR C 481      73.323  17.300  13.644  1.00 32.42           C
ATOM   3515  C   TYR C 481      73.192  15.845  13.157  1.00 34.04           C
ATOM   3516  O   TYR C 481      73.360  14.929  13.960  1.00 33.98           O
ATOM   3517  CB  TYR C 481      71.954  17.915  13.939  1.00 36.51           C
ATOM   3518  CG  TYR C 481      71.334  17.321  15.184  1.00 39.46           C
ATOM   3519  CD1 TYR C 481      71.775  17.690  16.453  1.00 41.65           C
ATOM   3520  CD2 TYR C 481      70.372  16.323  15.097  1.00 40.97           C
ATOM   3521  CE1 TYR C 481      71.232  17.118  17.609  1.00 42.13           C
ATOM   3522  CE2 TYR C 481      69.815  15.755  16.245  1.00 42.60           C
ATOM   3523  CZ  TYR C 481      70.262  16.145  17.501  1.00 51.15           C
ATOM   3524  OH  TYR C 481      69.754  15.589  18.655  1.00 59.21           O
ATOM   3525  N   GLN C 482      72.968  15.625  11.843  1.00 29.55           N
ATOM   3526  CA  GLN C 482      72.926  14.261  11.288  1.00 29.69           C
ATOM   3527  C   GLN C 482      74.298  13.572  11.479  1.00 33.14           C
ATOM   3528  O   GLN C 482      74.359  12.401  11.866  1.00 31.78           O
ATOM   3529  CB  GLN C 482      72.570  14.260   9.784  1.00 31.91           C
ATOM   3530  CG  GLN C 482      71.128  14.625   9.457  1.00 49.38           C
ATOM   3531  CD  GLN C 482      70.955  14.685   7.952  1.00 67.48           C
ATOM   3532  OE1 GLN C 482      71.130  13.682   7.244  1.00 61.91           O
ATOM   3533  NE2 GLN C 482      70.667  15.864   7.413  1.00 55.32           N
ATOM   3534  N   LEU C 483      75.399  14.303  11.225  1.00 28.90           N
ATOM   3535  CA  LEU C 483      76.747  13.775  11.412  1.00 27.43           C
ATOM   3536  C   LEU C 483      76.970  13.396  12.903  1.00 26.87           C
ATOM   3537  O   LEU C 483      77.505  12.329  13.191  1.00 25.50           O
ATOM   3538  CB  LEU C 483      77.783  14.775  10.919  1.00 28.15           C
ATOM   3539  CG  LEU C 483      79.249  14.474  11.226  1.00 32.31           C
ATOM   3540  CD1 LEU C 483      79.675  13.172  10.571  1.00 33.40           C
ATOM   3541  CD2 LEU C 483      80.140  15.624  10.762  1.00 32.95           C
ATOM   3542  N   PHE C 484      76.515  14.242  13.827  1.00 22.76           N
ATOM   3543  CA  PHE C 484      76.565  13.965  15.275  1.00 22.84           C
ATOM   3544  C   PHE C 484      75.872  12.643  15.609  1.00 29.04           C
ATOM   3545  O   PHE C 484      76.445  11.820  16.310  1.00 28.07           O
ATOM   3546  CB  PHE C 484      75.915  15.119  16.060  1.00 24.19           C
ATOM   3547  CG  PHE C 484      75.508  14.811  17.482  1.00 24.73           C
ATOM   3548  CD1 PHE C 484      76.462  14.606  18.468  1.00 27.12           C
ATOM   3549  CD2 PHE C 484      74.173  14.826  17.854  1.00 29.02           C
ATOM   3550  CE1 PHE C 484      76.088  14.415  19.804  1.00 27.62           C
ATOM   3551  CE2 PHE C 484      73.799  14.605  19.185  1.00 32.28           C
ATOM   3552  CZ  PHE C 484      74.761  14.378  20.148  1.00 29.29           C
ATOM   3553  N   LEU C 485      74.655  12.422  15.069  1.00 30.93           N
ATOM   3554  CA  LEU C 485      73.907  11.171  15.326  1.00 30.31           C
ATOM   3555  C   LEU C 485      74.632   9.948  14.783  1.00 32.16           C
ATOM   3556  O   LEU C 485      74.634   8.907  15.433  1.00 32.74           O
ATOM   3557  CB  LEU C 485      72.500  11.259  14.744  1.00 30.99           C
ATOM   3558  CG  LEU C 485      71.570  12.320  15.337  1.00 35.35           C
ATOM   3559  CD1 LEU C 485      70.202  12.260  14.668  1.00 37.83           C
ATOM   3560  CD2 LEU C 485      71.457  12.187  16.822  1.00 37.23           C
ATOM   3561  N   SER C 486      75.275  10.082  13.610  1.00 26.63           N
ATOM   3562  CA  SER C 486      76.049   9.021  12.989  1.00 26.72           C
ATOM   3563  C   SER C 486      77.258   8.686  13.839  1.00 31.72           C
ATOM   3564  O   SER C 486      77.581   7.514  13.983  1.00 31.37           O
ATOM   3565  CB  SER C 486      76.502   9.412  11.582  1.00 30.38           C
ATOM   3566  OG  SER C 486      75.516   9.057  10.626  1.00 40.89           O
ATOM   3567  N   VAL C 487      77.933   9.703  14.406  1.00 29.34           N
ATOM   3568  CA  VAL C 487      79.093   9.468  15.275  1.00 28.62           C
ATOM   3569  C   VAL C 487      78.644   8.771  16.565  1.00 30.30           C
ATOM   3570  O   VAL C 487      79.274   7.812  16.992  1.00 30.54           O
ATOM   3571  CB  VAL C 487      79.897  10.777  15.526  1.00 33.29           C
ATOM   3572  CG1 VAL C 487      80.919  10.615  16.653  1.00 32.67           C
ATOM   3573  CG2 VAL C 487      80.602  11.210  14.239  1.00 33.40           C
ATOM   3574  N   MET C 488      77.546   9.208  17.156  1.00 27.09           N
ATOM   3575  CA  MET C 488      77.042   8.592  18.389  1.00 27.81           C
ATOM   3576  C   MET C 488      76.695   7.120  18.119  1.00 37.39           C
ATOM   3577  O   MET C 488      77.185   6.236  18.816  1.00 37.95           O
ATOM   3578  CB  MET C 488      75.779   9.325  18.874  1.00 29.68           C
ATOM   3579  CG  MET C 488      75.999  10.688  19.572  1.00 31.76           C
ATOM   3580  SD  MET C 488      77.316  10.824  20.820  1.00 35.70           S
ATOM   3581  CE  MET C 488      78.572  11.467  19.859  1.00 32.82           C
ATOM   3582  N   SER C 489      75.882   6.866  17.081  1.00 34.90           N
ATOM   3583  CA  SER C 489      75.520   5.517  16.661  1.00 34.73           C
ATOM   3584  C   SER C 489      76.743   4.664  16.329  1.00 38.38           C
ATOM   3585  O   SER C 489      76.776   3.507  16.747  1.00 37.78           O
ATOM   3586  CB  SER C 489      74.557   5.549  15.477  1.00 39.79           C
ATOM   3587  OG  SER C 489      74.297   4.246  14.984  1.00 57.70           O
ATOM   3588  N   THR C 490      77.786   5.241  15.683  1.00 34.20           N
ATOM   3589  CA  THR C 490      79.015   4.487  15.375  1.00 34.27           C
ATOM   3590  C   THR C 490      79.656   3.901  16.636  1.00 39.32           C
ATOM   3591  O   THR C 490      80.131   2.779  16.588  1.00 39.14           O
ATOM   3592  CB  THR C 490      80.046   5.352  14.607  1.00 39.97           C
ATOM   3593  OG1 THR C 490      79.543   5.640  13.290  1.00 39.54           O
ATOM   3594  CG2 THR C 490      81.453   4.679  14.480  1.00 33.75           C
ATOM   3595  N   HIS C 491      79.640   4.643  17.753  1.00 37.62           N
ATOM   3596  CA  HIS C 491      80.287   4.231  18.994  1.00 36.93           C
ATOM   3597  C   HIS C 491      79.326   3.643  20.037  1.00 41.51           C
ATOM   3598  O   HIS C 491      79.727   3.427  21.170  1.00 40.25           O
ATOM   3599  CB  HIS C 491      81.105   5.418  19.540  1.00 36.88           C
ATOM   3600  CG  HIS C 491      82.162   5.852  18.585  1.00 39.49           C
ATOM   3601  ND1 HIS C 491      83.420   5.301  18.714  1.00 41.76           N
ATOM   3602  CD2 HIS C 491      82.148   6.573  17.448  1.00 41.06           C
ATOM   3603  CE1 HIS C 491      84.129   5.716  17.693  1.00 41.16           C
ATOM   3604  NE2 HIS C 491      83.432   6.465  16.900  1.00 41.22           N
ATOM   3605  N   GLY C 492      78.105   3.327  19.631  1.00 39.44           N
ATOM   3606  CA  GLY C 492      77.125   2.680  20.493  1.00 38.18           C
ATOM   3607  C   GLY C 492      76.424   3.557  21.493  1.00 39.79           C
ATOM   3608  O   GLY C 492      76.058   3.072  22.561  1.00 38.25           O
ATOM   3609  N   PHE C 493      76.172   4.832  21.138  1.00 34.94           N
ATOM   3610  CA  PHE C 493      75.458   5.772  21.991  1.00 33.44           C
ATOM   3611  C   PHE C 493      74.186   6.268  21.317  1.00 35.20           C
ATOM   3612  O   PHE C 493      74.098   6.251  20.091  1.00 36.74           O
ATOM   3613  CB  PHE C 493      76.367   6.957  22.374  1.00 34.96           C
ATOM   3614  CG  PHE C 493      77.671   6.499  22.987  1.00 36.46           C
ATOM   3615  CD1 PHE C 493      77.686   5.823  24.193  1.00 40.05           C
ATOM   3616  CD2 PHE C 493      78.871   6.652  22.306  1.00 38.30           C
ATOM   3617  CE1 PHE C 493      78.877   5.315  24.718  1.00 40.56           C
ATOM   3618  CE2 PHE C 493      80.062   6.156  22.834  1.00 41.43           C
ATOM   3619  CZ  PHE C 493      80.056   5.483  24.037  1.00 40.14           C
ATOM   3620  N   THR C 494      73.250   6.798  22.112  1.00 28.27           N
ATOM   3621  CA  THR C 494      72.007   7.386  21.647  1.00 29.18           C
ATOM   3622  C   THR C 494      71.601   8.559  22.543  1.00 34.70           C
ATOM   3623  O   THR C 494      72.009   8.600  23.708  1.00 35.89           O
ATOM   3624  CB  THR C 494      70.916   6.277  21.562  1.00 40.60           C
ATOM   3625  OG1 THR C 494      69.741   6.808  20.971  1.00 44.37           O
ATOM   3626  CG2 THR C 494      70.588   5.675  22.892  1.00 41.58           C
ATOM   3627  N   VAL C 495      70.796   9.492  22.011  1.00 29.79           N
ATOM   3628  CA  VAL C 495      70.310  10.655  22.742  1.00 29.58           C
ATOM   3629  C   VAL C 495      68.888  10.374  23.220  1.00 34.68           C
ATOM   3630  O   VAL C 495      68.027  10.022  22.414  1.00 32.40           O
ATOM   3631  CB  VAL C 495      70.374  11.954  21.898  1.00 33.55           C
ATOM   3632  CG1 VAL C 495      70.069  13.182  22.763  1.00 33.95           C
ATOM   3633  CG2 VAL C 495      71.730  12.090  21.207  1.00 32.65           C
ATOM   3634  N   VAL C 496      68.644  10.539  24.535  1.00 31.84           N
ATOM   3635  CA  VAL C 496      67.345  10.289  25.166  1.00 31.95           C
ATOM   3636  C   VAL C 496      66.942  11.512  25.961  1.00 41.02           C
ATOM   3637  O   VAL C 496      67.791  12.351  26.235  1.00 42.57           O
ATOM   3638  CB  VAL C 496      67.389   9.020  26.081  1.00 34.43           C
ATOM   3639  CG1 VAL C 496      67.833   7.783  25.299  1.00 32.96           C
ATOM   3640  CG2 VAL C 496      68.265   9.233  27.334  1.00 34.11           C
ATOM   3641  N   ALA C 497      65.659  11.603  26.359  1.00 39.48           N
ATOM   3642  CA  ALA C 497      65.155  12.672  27.223  1.00 40.47           C
ATOM   3643  C   ALA C 497      65.036  12.081  28.647  1.00 47.02           C
ATOM   3644  O   ALA C 497      64.295  11.126  28.851  1.00 44.94           O
ATOM   3645  CB  ALA C 497      63.802  13.165  26.722  1.00 41.43           C
ATOM   3646  N   GLN C 498      65.811  12.581  29.606  1.00 47.31           N
ATOM   3647  CA  GLN C 498      65.792  12.040  30.978  1.00 49.29           C
ATOM   3648  C   GLN C 498      65.979  13.190  31.986  1.00 57.93           C
ATOM   3649  O   GLN C 498      67.020  13.850  31.980  1.00 58.00           O
ATOM   3650  CB  GLN C 498      66.914  10.974  31.133  1.00 50.83           C
ATOM   3651  CG  GLN C 498      66.768  10.057  32.349  1.00 54.96           C
ATOM   3652  CD  GLN C 498      68.021   9.254  32.636  1.00 67.49           C
ATOM   3653  OE1 GLN C 498      68.572   8.555  31.766  1.00 52.44           O
ATOM   3654  NE2 GLN C 498      68.496   9.299  33.876  1.00 67.93           N
ATOM   3655  N   GLY C 499      64.955  13.444  32.798  1.00 57.19           N
ATOM   3656  CA  GLY C 499      64.981  14.489  33.822  1.00 57.60           C
ATOM   3657  C   GLY C 499      65.074  15.905  33.291  1.00 62.74           C
ATOM   3658  O   GLY C 499      65.998  16.643  33.655  1.00 63.24           O
ATOM   3659  N   ASP C 500      64.111  16.290  32.424  1.00 58.97           N
ATOM   3660  CA  ASP C 500      64.003  17.619  31.794  1.00 57.64           C
ATOM   3661  C   ASP C 500      65.240  18.046  30.946  1.00 60.29           C
ATOM   3662  O   ASP C 500      65.433  19.249  30.733  1.00 61.33           O
ATOM   3663  CB  ASP C 500      63.653  18.690  32.846  1.00 59.01           C
ATOM   3664  N   GLN C 501      66.049  17.080  30.432  1.00 53.27           N
ATOM   3665  CA  GLN C 501      67.246  17.396  29.619  1.00 50.95           C
ATOM   3666  C   GLN C 501      67.649  16.271  28.665  1.00 48.85           C
ATOM   3667  O   GLN C 501      67.310  15.111  28.893  1.00 48.55           O
ATOM   3668  CB  GLN C 501      68.438  17.720  30.534  1.00 52.56           C
ATOM   3669  N   ALA C 502      68.407  16.615  27.615  1.00 40.85           N
ATOM   3670  CA  ALA C 502      68.902  15.646  26.632  1.00 38.58           C
ATOM   3671  C   ALA C 502      70.108  14.902  27.211  1.00 41.11           C
ATOM   3672  O   ALA C 502      71.059  15.521  27.683  1.00 39.76           O
ATOM   3673  CB  ALA C 502      69.296  16.351  25.352  1.00 39.10           C
ATOM   3674  N   ARG C 503      70.066  13.575  27.168  1.00 36.72           N
ATOM   3675  CA  ARG C 503      71.123  12.737  27.702  1.00 35.27           C
ATOM   3676  C   ARG C 503      71.627  11.780  26.649  1.00 36.50           C
ATOM   3677  O   ARG C 503      70.844  11.124  25.967  1.00 34.66           O
ATOM   3678  CB  ARG C 503      70.623  11.972  28.927  1.00 37.06           C
ATOM   3679  CG  ARG C 503      71.733  11.446  29.828  1.00 40.04           C
ATOM   3680  CD  ARG C 503      71.166  10.737  31.053  1.00 47.14           C
ATOM   3681  NE  ARG C 503      71.923  11.073  32.268  1.00 67.18           N
ATOM   3682  CZ  ARG C 503      72.705  10.250  32.968  1.00 87.93           C
ATOM   3683  NH1 ARG C 503      72.846   8.979  32.605  1.00 80.09           N
ATOM   3684  NH2 ARG C 503      73.338  10.688  34.049  1.00 79.12           N
ATOM   3685  N   ILE C 504      72.943  11.700  26.539  1.00 32.46           N
ATOM   3686  CA  ILE C 504      73.669  10.799  25.643  1.00 32.11           C
ATOM   3687  C   ILE C 504      73.976   9.592  26.530  1.00 36.24           C
ATOM   3688  O   ILE C 504      74.553   9.752  27.617  1.00 34.29           O
ATOM   3689  CB  ILE C 504      74.926  11.475  25.045  1.00 34.56           C
ATOM   3690  CG1 ILE C 504      74.506  12.764  24.233  1.00 35.10           C
ATOM   3691  CG2 ILE C 504      75.728  10.509  24.164  1.00 33.86           C
ATOM   3692  CD1 ILE C 504      75.662  13.555  23.713  1.00 40.04           C
ATOM   3693  N   VAL C 505      73.547   8.390  26.088  1.00 33.90           N
ATOM   3694  CA  VAL C 505      73.636   7.154  26.870  1.00 33.70           C
ATOM   3695  C   VAL C 505      74.123   5.953  26.045  1.00 39.44           C
ATOM   3696  O   VAL C 505      73.811   5.874  24.862  1.00 36.35           O
ATOM   3697  CB  VAL C 505      72.258   6.815  27.490  1.00 37.01           C
ATOM   3698  CG1 VAL C 505      71.946   7.707  28.669  1.00 35.80           C
ATOM   3699  CG2 VAL C 505      71.130   6.885  26.455  1.00 37.07           C
ATOM   3700  N   PRO C 506      74.786   4.942  26.658  1.00 39.60           N
ATOM   3701  CA  PRO C 506      75.141   3.742  25.877  1.00 39.38           C
ATOM   3702  C   PRO C 506      73.891   2.983  25.439  1.00 43.07           C
ATOM   3703  O   PRO C 506      72.901   2.921  26.178  1.00 39.34           O
ATOM   3704  CB  PRO C 506      76.047   2.934  26.818  1.00 41.52           C
ATOM   3705  CG  PRO C 506      76.276   3.787  28.007  1.00 46.70           C
ATOM   3706  CD  PRO C 506      75.195   4.803  28.068  1.00 42.09           C
ATOM   3707  N   ASN C 507      73.904   2.526  24.185  1.00 43.23           N
ATOM   3708  CA  ASN C 507      72.803   1.784  23.599  1.00 45.81           C
ATOM   3709  C   ASN C 507      73.026   0.300  23.894  1.00 53.83           C
ATOM   3710  O   ASN C 507      74.159  -0.120  24.128  1.00 54.47           O
ATOM   3711  CB  ASN C 507      72.733   2.025  22.080  1.00 50.03           C
ATOM   3712  CG  ASN C 507      71.343   1.835  21.512  1.00 83.96           C
ATOM   3713  OD1 ASN C 507      70.576   0.974  21.960  1.00 77.51           O
ATOM   3714  ND2 ASN C 507      70.990   2.613  20.492  1.00 80.07           N
ATOM   3715  N   ALA C 508      71.948  -0.485  23.879  1.00 52.49           N
ATOM   3716  CA  ALA C 508      72.015  -1.928  24.124  1.00 86.05           C
ATOM   3717  C   ALA C 508      72.587  -2.626  22.893  1.00 96.40           C
ATOM   3718  O   ALA C 508      72.549  -3.847  22.802  1.00 53.79           O
ATOM   3719  CB  ALA C 508      70.626  -2.468  24.430  1.00 86.92           C
ATOM   3720  N   ALA C 509      84.862  -4.159  17.991  1.00 59.86           N
ATOM   3721  CA  ALA C 509      85.215  -3.159  16.975  1.00 59.50           C
ATOM   3722  C   ALA C 509      86.639  -2.642  17.199  1.00 61.72           C
ATOM   3723  O   ALA C 509      87.030  -2.478  18.356  1.00 61.07           O
ATOM   3724  CB  ALA C 509      84.246  -1.990  17.042  1.00 60.11           C
ATOM   3725  N   PRO C 510      87.407  -2.296  16.143  1.00 57.98           N
ATOM   3726  CA  PRO C 510      88.759  -1.756  16.383  1.00 58.22           C
ATOM   3727  C   PRO C 510      88.779  -0.436  17.169  1.00 63.61           C
ATOM   3728  O   PRO C 510      87.796   0.317  17.175  1.00 63.33           O
ATOM   3729  CB  PRO C 510      89.375  -1.638  14.987  1.00 60.02           C
ATOM   3730  CG  PRO C 510      88.270  -1.791  14.025  1.00 64.14           C
ATOM   3731  CD  PRO C 510      87.090  -2.385  14.704  1.00 59.43           C
ATOM   3732  N   ASP C 511      89.896  -0.190  17.871  1.00 60.24           N
ATOM   3733  CA  ASP C 511      90.080   0.984  18.735  1.00 60.17           C
ATOM   3734  C   ASP C 511      90.038   2.343  18.009  1.00 63.13           C
ATOM   3735  O   ASP C 511      89.679   3.344  18.638  1.00 63.07           O
ATOM   3736  CB  ASP C 511      91.397   0.870  19.532  1.00 62.09           C
ATOM   3737  N   ARG C 512      90.404   2.385  16.711  1.00 57.78           N
ATOM   3738  CA  ARG C 512      90.460   3.623  15.936  1.00 57.29           C
ATOM   3739  C   ARG C 512      89.463   3.605  14.771  1.00 57.89           C
ATOM   3740  O   ARG C 512      89.717   2.948  13.752  1.00 57.59           O
ATOM   3741  CB  ARG C 512      91.898   3.860  15.421  1.00 58.95           C
ATOM   3742  N   LEU C 513      88.320   4.325  14.933  1.00 49.90           N
ATOM   3743  CA  LEU C 513      87.290   4.448  13.899  1.00 47.50           C
ATOM   3744  C   LEU C 513      87.170   5.893  13.458  1.00 45.64           C
ATOM   3745  O   LEU C 513      87.099   6.788  14.301  1.00 43.71           O
ATOM   3746  CB  LEU C 513      85.919   3.971  14.424  1.00 47.16           C
ATOM   3747  CG  LEU C 513      85.839   2.531  14.892  1.00 51.54           C
ATOM   3748  CD1 LEU C 513      84.415   2.159  15.231  1.00 52.01           C
ATOM   3749  CD2 LEU C 513      86.400   1.585  13.859  1.00 52.85           C
ATOM   3750  N   GLU C 514      87.156   6.128  12.137  1.00 39.08           N
ATOM   3751  CA  GLU C 514      86.945   7.466  11.597  1.00 36.12           C
ATOM   3752  C   GLU C 514      85.542   7.517  11.019  1.00 35.05           C
ATOM   3753  O   GLU C 514      85.128   6.560  10.385  1.00 31.62           O
ATOM   3754  CB  GLU C 514      87.973   7.839  10.520  1.00 37.22           C
ATOM   3755  CG  GLU C 514      87.742   9.217   9.895  1.00 39.67           C
ATOM   3756  CD  GLU C 514      88.663   9.621   8.757  1.00 65.02           C
ATOM   3757  OE1 GLU C 514      89.814   9.132   8.707  1.00 52.11           O
ATOM   3758  OE2 GLU C 514      88.240  10.458   7.926  1.00 60.97           O
ATOM   3759  N   THR C 515      84.804   8.624  11.264  1.00 32.38           N
ATOM   3760  CA  THR C 515      83.491   8.908  10.680  1.00 30.61           C
ATOM   3761  C   THR C 515      83.710   9.999   9.619  1.00 34.34           C
ATOM   3762  O   THR C 515      83.957  11.152   9.977  1.00 32.79           O
ATOM   3763  CB  THR C 515      82.505   9.330  11.740  1.00 39.46           C
ATOM   3764  OG1 THR C 515      82.392   8.269  12.694  1.00 38.41           O
ATOM   3765  CG2 THR C 515      81.133   9.654  11.147  1.00 39.08           C
ATOM   3766  N   ARG C 516      83.638   9.638   8.319  1.00 28.73           N
ATOM   3767  CA  ARG C 516      83.898  10.556   7.224  1.00 28.54           C
ATOM   3768  C   ARG C 516      82.655  10.824   6.374  1.00 32.85           C
ATOM   3769  O   ARG C 516      81.922   9.886   6.085  1.00 31.75           O
ATOM   3770  CB  ARG C 516      84.990   9.965   6.311  1.00 27.38           C
ATOM   3771  CG  ARG C 516      85.550  11.021   5.380  1.00 33.49           C
ATOM   3772  CD  ARG C 516      86.543  10.480   4.404  1.00 34.77           C
ATOM   3773  NE  ARG C 516      87.799  10.112   5.054  1.00 45.32           N
ATOM   3774  CZ  ARG C 516      88.865   9.658   4.415  1.00 56.79           C
ATOM   3775  NH1 ARG C 516      88.833   9.485   3.093  1.00 40.38           N
ATOM   3776  NH2 ARG C 516      89.971   9.346   5.091  1.00 45.46           N
ATOM   3777  N   VAL C 517      82.422  12.086   5.967  1.00 29.52           N
ATOM   3778  CA  VAL C 517      81.342  12.459   5.058  1.00 28.81           C
ATOM   3779  C   VAL C 517      81.967  12.473   3.662  1.00 33.59           C
ATOM   3780  O   VAL C 517      83.012  13.094   3.462  1.00 33.47           O
ATOM   3781  CB  VAL C 517      80.729  13.837   5.400  1.00 31.88           C
ATOM   3782  CG1 VAL C 517      79.627  14.202   4.405  1.00 31.39           C
ATOM   3783  CG2 VAL C 517      80.173  13.863   6.815  1.00 30.84           C
ATOM   3784  N   ILE C 518      81.355  11.775   2.712  1.00 31.44           N
ATOM   3785  CA  ILE C 518      81.836  11.652   1.331  1.00 31.09           C
ATOM   3786  C   ILE C 518      80.792  12.293   0.457  1.00 35.71           C
ATOM   3787  O   ILE C 518      79.682  11.787   0.390  1.00 34.59           O
ATOM   3788  CB  ILE C 518      82.068  10.160   0.932  1.00 35.05           C
ATOM   3789  CG1 ILE C 518      83.101   9.501   1.876  1.00 36.46           C
ATOM   3790  CG2 ILE C 518      82.569  10.053  -0.511  1.00 35.78           C
ATOM   3791  CD1 ILE C 518      83.416   8.007   1.590  1.00 44.75           C
ATOM   3792  N   GLN C 519      81.099  13.410  -0.190  1.00 34.25           N
ATOM   3793  CA  GLN C 519      80.126  14.026  -1.079  1.00 34.74           C
ATOM   3794  C   GLN C 519      80.189  13.276  -2.414  1.00 38.73           C
ATOM   3795  O   GLN C 519      81.254  12.823  -2.812  1.00 36.69           O
ATOM   3796  CB  GLN C 519      80.429  15.514  -1.276  1.00 36.71           C
ATOM   3797  CG  GLN C 519      79.287  16.264  -1.966  1.00 47.84           C
ATOM   3798  CD  GLN C 519      79.142  17.655  -1.417  1.00 62.37           C
ATOM   3799  OE1 GLN C 519      79.808  18.583  -1.868  1.00 58.23           O
ATOM   3800  NE2 GLN C 519      78.313  17.819  -0.399  1.00 52.38           N
ATOM   3801  N   VAL C 520      79.028  13.041  -3.021  1.00 37.23           N
ATOM   3802  CA  VAL C 520      78.878  12.356  -4.321  1.00 37.05           C
ATOM   3803  C   VAL C 520      78.469  13.441  -5.314  1.00 39.13           C
ATOM   3804  O   VAL C 520      77.573  14.226  -5.033  1.00 38.52           O
ATOM   3805  CB  VAL C 520      77.849  11.206  -4.217  1.00 40.77           C
ATOM   3806  CG1 VAL C 520      77.643  10.516  -5.559  1.00 40.91           C
ATOM   3807  CG2 VAL C 520      78.304  10.190  -3.161  1.00 40.14           C
ATOM   3808  N   GLN C 521      79.134  13.491  -6.459  1.00 37.12           N
ATOM   3809  CA  GLN C 521      78.923  14.532  -7.460  1.00 37.77           C
ATOM   3810  C   GLN C 521      77.772  14.337  -8.439  1.00 40.37           C
ATOM   3811  O   GLN C 521      76.947  15.231  -8.566  1.00 41.29           O
ATOM   3812  CB  GLN C 521      80.234  14.727  -8.259  1.00 39.97           C
ATOM   3813  N   GLN C 522      77.788  13.237  -9.224  1.00 35.22           N
ATOM   3814  CA  GLN C 522      76.865  12.998 -10.340  1.00 34.76           C
ATOM   3815  C   GLN C 522      75.655  12.151 -10.038  1.00 40.13           C
ATOM   3816  O   GLN C 522      74.602  12.395 -10.620  1.00 40.74           O
ATOM   3817  CB  GLN C 522      77.613  12.318 -11.497  1.00 35.81           C
ATOM   3818  CG  GLN C 522      78.776  13.106 -12.062  1.00 44.69           C
ATOM   3819  CD  GLN C 522      79.522  12.297 -13.093  1.00 61.66           C
ATOM   3820  OE1 GLN C 522      80.707  11.980 -12.938  1.00 54.73           O
ATOM   3821  NE2 GLN C 522      78.857  11.948 -14.178  1.00 55.31           N
ATOM   3822  N   SER C 523      75.787  11.134  -9.178  1.00 35.65           N
ATOM   3823  CA  SER C 523      74.685  10.223  -8.911  1.00 33.35           C
ATOM   3824  C   SER C 523      73.969  10.507  -7.595  1.00 35.64           C
ATOM   3825  O   SER C 523      74.623  10.920  -6.618  1.00 32.69           O
ATOM   3826  CB  SER C 523      75.202   8.797  -8.921  1.00 33.76           C
ATOM   3827  OG  SER C 523      75.879   8.608 -10.148  1.00 37.41           O
ATOM   3828  N   PRO C 524      72.630  10.244  -7.547  1.00 32.81           N
ATOM   3829  CA  PRO C 524      71.898  10.371  -6.270  1.00 32.62           C
ATOM   3830  C   PRO C 524      72.501   9.374  -5.283  1.00 35.29           C
ATOM   3831  O   PRO C 524      72.751   8.232  -5.676  1.00 34.82           O
ATOM   3832  CB  PRO C 524      70.451  10.005  -6.625  1.00 35.04           C
ATOM   3833  CG  PRO C 524      70.377   9.981  -8.100  1.00 39.52           C
ATOM   3834  CD  PRO C 524      71.763   9.712  -8.613  1.00 35.78           C
ATOM   3835  N   VAL C 525      72.814   9.813  -4.039  1.00 32.07           N
ATOM   3836  CA  VAL C 525      73.495   8.940  -3.065  1.00 31.38           C
ATOM   3837  C   VAL C 525      72.748   7.680  -2.754  1.00 32.17           C
ATOM   3838  O   VAL C 525      73.398   6.663  -2.565  1.00 31.29           O
ATOM   3839  CB  VAL C 525      73.970   9.613  -1.742  1.00 35.81           C
ATOM   3840  CG1 VAL C 525      75.237  10.366  -1.971  1.00 35.84           C
ATOM   3841  CG2 VAL C 525      72.904  10.499  -1.105  1.00 35.71           C
ATOM   3842  N   SER C 526      71.409   7.735  -2.655  1.00 28.98           N
ATOM   3843  CA  SER C 526      70.588   6.555  -2.356  1.00 30.81           C
ATOM   3844  C   SER C 526      70.835   5.399  -3.315  1.00 32.88           C
ATOM   3845  O   SER C 526      70.769   4.262  -2.893  1.00 33.06           O
ATOM   3846  CB  SER C 526      69.099   6.910  -2.364  1.00 36.25           C
ATOM   3847  OG  SER C 526      68.721   7.386  -3.646  1.00 50.39           O
ATOM   3848  N   GLU C 527      71.139   5.674  -4.585  1.00 29.02           N
ATOM   3849  CA  GLU C 527      71.397   4.615  -5.556  1.00 28.10           C
ATOM   3850  C   GLU C 527      72.753   3.910  -5.365  1.00 31.22           C
ATOM   3851  O   GLU C 527      72.904   2.791  -5.848  1.00 30.42           O
ATOM   3852  CB  GLU C 527      71.245   5.171  -6.971  1.00 29.55           C
ATOM   3853  CG  GLU C 527      69.817   5.605  -7.250  1.00 37.66           C
ATOM   3854  CD  GLU C 527      69.578   6.298  -8.575  1.00 62.50           C
ATOM   3855  OE1 GLU C 527      70.546   6.428  -9.358  1.00 42.05           O
ATOM   3856  OE2 GLU C 527      68.418   6.709  -8.831  1.00 54.17           O
ATOM   3857  N   LEU C 528      73.751   4.555  -4.707  1.00 27.45           N
ATOM   3858  CA  LEU C 528      75.051   3.931  -4.482  1.00 26.73           C
ATOM   3859  C   LEU C 528      75.059   3.096  -3.203  1.00 30.07           C
ATOM   3860  O   LEU C 528      75.822   2.144  -3.156  1.00 30.66           O
ATOM   3861  CB  LEU C 528      76.177   4.986  -4.434  1.00 26.50           C
ATOM   3862  CG  LEU C 528      76.294   5.907  -5.661  1.00 30.78           C
ATOM   3863  CD1 LEU C 528      77.379   6.921  -5.458  1.00 31.97           C
ATOM   3864  CD2 LEU C 528      76.623   5.109  -6.950  1.00 33.77           C
ATOM   3865  N   ILE C 529      74.203   3.409  -2.205  1.00 28.38           N
ATOM   3866  CA  ILE C 529      74.150   2.720  -0.895  1.00 30.03           C
ATOM   3867  C   ILE C 529      74.146   1.171  -1.000  1.00 34.69           C
ATOM   3868  O   ILE C 529      74.989   0.519  -0.370  1.00 33.40           O
ATOM   3869  CB  ILE C 529      72.947   3.241  -0.035  1.00 34.88           C
ATOM   3870  CG1 ILE C 529      73.097   4.735   0.388  1.00 37.65           C
ATOM   3871  CG2 ILE C 529      72.674   2.306   1.169  1.00 37.28           C
ATOM   3872  CD1 ILE C 529      73.643   5.050   1.777  1.00 49.94           C
ATOM   3873  N   PRO C 530      73.229   0.528  -1.770  1.00 32.04           N
ATOM   3874  CA  PRO C 530      73.281  -0.952  -1.840  1.00 30.85           C
ATOM   3875  C   PRO C 530      74.544  -1.494  -2.522  1.00 33.00           C
ATOM   3876  O   PRO C 530      74.920  -2.648  -2.298  1.00 30.71           O
ATOM   3877  CB  PRO C 530      71.991  -1.353  -2.569  1.00 32.49           C
ATOM   3878  CG  PRO C 530      71.282  -0.069  -2.930  1.00 38.08           C
ATOM   3879  CD  PRO C 530      72.163   1.093  -2.621  1.00 33.92           C
ATOM   3880  N   LEU C 531      75.225  -0.658  -3.328  1.00 28.44           N
ATOM   3881  CA  LEU C 531      76.442  -1.097  -4.008  1.00 27.62           C
ATOM   3882  C   LEU C 531      77.686  -0.973  -3.112  1.00 32.91           C
ATOM   3883  O   LEU C 531      78.685  -1.643  -3.355  1.00 31.60           O
ATOM   3884  CB  LEU C 531      76.621  -0.294  -5.284  1.00 27.47           C
ATOM   3885  CG  LEU C 531      75.365  -0.159  -6.178  1.00 31.30           C
ATOM   3886  CD1 LEU C 531      75.695   0.623  -7.413  1.00 31.57           C
ATOM   3887  CD2 LEU C 531      74.765  -1.522  -6.524  1.00 33.82           C
ATOM   3888  N   ILE C 532      77.634  -0.127  -2.084  1.00 32.02           N
ATOM   3889  CA  ILE C 532      78.783   0.037  -1.196  1.00 32.72           C
ATOM   3890  C   ILE C 532      78.582  -0.672   0.140  1.00 34.37           C
ATOM   3891  O   ILE C 532      79.565  -0.919   0.823  1.00 32.98           O
ATOM   3892  CB  ILE C 532      79.209   1.526  -1.038  1.00 36.61           C
ATOM   3893  CG1 ILE C 532      78.083   2.385  -0.476  1.00 38.35           C
ATOM   3894  CG2 ILE C 532      79.715   2.087  -2.397  1.00 38.18           C
ATOM   3895  CD1 ILE C 532      78.539   3.685   0.066  1.00 54.51           C
ATOM   3896  N   ARG C 533      77.343  -1.006   0.518  1.00 33.95           N
ATOM   3897  CA  ARG C 533      77.104  -1.728   1.772  1.00 35.03           C
ATOM   3898  C   ARG C 533      77.933  -3.034   1.901  1.00 38.12           C
ATOM   3899  O   ARG C 533      78.514  -3.219   2.974  1.00 37.29           O
ATOM   3900  CB  ARG C 533      75.614  -1.992   2.045  1.00 36.49           C
ATOM   3901  CG  ARG C 533      75.305  -1.973   3.539  1.00 50.76           C
ATOM   3902  CD  ARG C 533      73.857  -2.270   3.849  1.00 55.98           C
ATOM   3903  NE  ARG C 533      72.948  -1.167   3.543  1.00 60.11           N
ATOM   3904  CZ  ARG C 533      72.769  -0.077   4.287  1.00 76.04           C
ATOM   3905  NH1 ARG C 533      73.477   0.106   5.403  1.00 62.71           N
ATOM   3906  NH2 ARG C 533      71.896   0.852   3.915  1.00 67.69           N
ATOM   3907  N   PRO C 534      78.181  -3.863   0.853  1.00 35.38           N
ATOM   3908  CA  PRO C 534      79.057  -5.042   1.072  1.00 35.12           C
ATOM   3909  C   PRO C 534      80.463  -4.711   1.571  1.00 40.45           C
ATOM   3910  O   PRO C 534      81.175  -5.596   2.052  1.00 38.91           O
ATOM   3911  CB  PRO C 534      79.137  -5.720  -0.309  1.00 36.62           C
ATOM   3912  CG  PRO C 534      78.166  -5.073  -1.160  1.00 40.73           C
ATOM   3913  CD  PRO C 534      77.655  -3.829  -0.535  1.00 36.61           C
ATOM   3914  N   LEU C 535      80.868  -3.444   1.444  1.00 38.45           N
ATOM   3915  CA  LEU C 535      82.191  -3.029   1.828  1.00 39.17           C
ATOM   3916  C   LEU C 535      82.252  -2.465   3.229  1.00 42.04           C
ATOM   3917  O   LEU C 535      83.358  -2.264   3.710  1.00 43.11           O
ATOM   3918  CB  LEU C 535      82.690  -1.983   0.844  1.00 40.54           C
ATOM   3919  CG  LEU C 535      82.625  -2.382  -0.635  1.00 47.91           C
ATOM   3920  CD1 LEU C 535      82.976  -1.213  -1.508  1.00 49.07           C
ATOM   3921  CD2 LEU C 535      83.545  -3.547  -0.924  1.00 50.28           C
ATOM   3922  N   VAL C 536      81.115  -2.148   3.862  1.00 36.40           N
ATOM   3923  CA  VAL C 536      81.135  -1.593   5.206  1.00 36.13           C
ATOM   3924  C   VAL C 536      81.023  -2.757   6.187  1.00 39.40           C
ATOM   3925  O   VAL C 536      80.033  -3.481   6.156  1.00 38.97           O
ATOM   3926  CB  VAL C 536      80.025  -0.531   5.404  1.00 39.69           C
ATOM   3927  CG1 VAL C 536      80.056   0.027   6.830  1.00 39.07           C
ATOM   3928  CG2 VAL C 536      80.171   0.585   4.371  1.00 39.41           C
ATOM   3929  N   PRO C 537      82.025  -2.967   7.056  1.00 36.57           N
ATOM   3930  CA  PRO C 537      81.929  -4.063   8.028  1.00 37.99           C
ATOM   3931  C   PRO C 537      80.853  -3.819   9.081  1.00 45.37           C
ATOM   3932  O   PRO C 537      80.392  -2.688   9.252  1.00 43.08           O
ATOM   3933  CB  PRO C 537      83.347  -4.133   8.627  1.00 39.62           C
ATOM   3934  CG  PRO C 537      83.945  -2.840   8.385  1.00 43.00           C
ATOM   3935  CD  PRO C 537      83.268  -2.193   7.239  1.00 38.06           C
ATOM   3936  N   GLN C 538      80.464  -4.892   9.790  1.00 46.08           N
ATOM   3937  CA  GLN C 538      79.414  -4.844  10.827  1.00 47.66           C
ATOM   3938  C   GLN C 538      79.701  -3.855  11.956  1.00 50.78           C
ATOM   3939  O   GLN C 538      78.748  -3.280  12.462  1.00 52.00           O
ATOM   3940  CB  GLN C 538      79.093  -6.242  11.395  1.00 50.32           C
ATOM   3941  N   TYR C 539      80.974  -3.587  12.327  1.00 46.66           N
ATOM   3942  CA  TYR C 539      81.247  -2.534  13.337  1.00 46.28           C
ATOM   3943  C   TYR C 539      81.044  -1.152  12.762  1.00 50.48           C
ATOM   3944  O   TYR C 539      80.950  -0.199  13.522  1.00 51.08           O
ATOM   3945  CB  TYR C 539      82.678  -2.571  13.899  1.00 47.48           C
ATOM   3946  CG  TYR C 539      83.785  -2.321  12.892  1.00 48.18           C
ATOM   3947  CD1 TYR C 539      84.208  -1.031  12.594  1.00 49.59           C
ATOM   3948  CD2 TYR C 539      84.506  -3.375  12.359  1.00 48.60           C
ATOM   3949  CE1 TYR C 539      85.258  -0.804  11.702  1.00 49.59           C
ATOM   3950  CE2 TYR C 539      85.550  -3.160  11.469  1.00 49.23           C
ATOM   3951  CZ  TYR C 539      85.932  -1.878  11.147  1.00 54.67           C
ATOM   3952  OH  TYR C 539      86.995  -1.718  10.285  1.00 52.27           O
ATOM   3953  N   GLY C 540      81.091  -1.024  11.436  1.00 45.61           N
ATOM   3954  CA  GLY C 540      81.013   0.278  10.806  1.00 43.57           C
ATOM   3955  C   GLY C 540      79.628   0.867  10.749  1.00 42.50           C
ATOM   3956  O   GLY C 540      78.672   0.348  11.317  1.00 40.74           O
ATOM   3957  N   HIS C 541      79.534   1.974  10.040  1.00 37.70           N
ATOM   3958  CA  HIS C 541      78.297   2.727   9.915  1.00 35.47           C
ATOM   3959  C   HIS C 541      78.198   3.264   8.521  1.00 37.73           C
ATOM   3960  O   HIS C 541      79.197   3.658   7.938  1.00 36.10           O
ATOM   3961  CB  HIS C 541      78.300   3.895  10.908  1.00 36.27           C
ATOM   3962  CG  HIS C 541      77.056   4.718  10.933  1.00 38.88           C
ATOM   3963  ND1 HIS C 541      75.956   4.346  11.665  1.00 40.38           N
ATOM   3964  CD2 HIS C 541      76.795   5.885  10.317  1.00 40.77           C
ATOM   3965  CE1 HIS C 541      75.050   5.290  11.466  1.00 40.19           C
ATOM   3966  NE2 HIS C 541      75.521   6.250  10.681  1.00 40.50           N
ATOM   3967  N   LEU C 542      76.991   3.307   7.989  1.00 34.78           N
ATOM   3968  CA  LEU C 542      76.757   3.897   6.685  1.00 35.97           C
ATOM   3969  C   LEU C 542      75.403   4.575   6.734  1.00 41.19           C
ATOM   3970  O   LEU C 542      74.429   3.934   7.088  1.00 39.85           O
ATOM   3971  CB  LEU C 542      76.837   2.850   5.563  1.00 36.16           C
ATOM   3972  CG  LEU C 542      76.560   3.353   4.143  1.00 40.57           C
ATOM   3973  CD1 LEU C 542      77.595   4.383   3.704  1.00 42.34           C
ATOM   3974  CD2 LEU C 542      76.560   2.176   3.150  1.00 40.98           C
ATOM   3975  N   ALA C 543      75.361   5.885   6.444  1.00 38.66           N
ATOM   3976  CA  ALA C 543      74.125   6.674   6.432  1.00 37.63           C
ATOM   3977  C   ALA C 543      74.149   7.661   5.271  1.00 40.05           C
ATOM   3978  O   ALA C 543      75.218   8.114   4.878  1.00 37.82           O
ATOM   3979  CB  ALA C 543      73.967   7.435   7.742  1.00 38.17           C
ATOM   3980  N   ALA C 544      72.961   7.999   4.741  1.00 36.60           N
ATOM   3981  CA  ALA C 544      72.806   8.988   3.679  1.00 36.43           C
ATOM   3982  C   ALA C 544      72.511  10.368   4.266  1.00 38.32           C
ATOM   3983  O   ALA C 544      71.842  10.474   5.299  1.00 37.98           O
ATOM   3984  CB  ALA C 544      71.664   8.590   2.752  1.00 37.44           C
ATOM   3985  N   VAL C 545      72.998  11.418   3.595  1.00 34.92           N
ATOM   3986  CA  VAL C 545      72.708  12.829   3.911  1.00 34.36           C
ATOM   3987  C   VAL C 545      72.176  13.388   2.577  1.00 38.43           C
ATOM   3988  O   VAL C 545      72.933  13.983   1.803  1.00 35.47           O
ATOM   3989  CB  VAL C 545      73.937  13.616   4.435  1.00 38.95           C
ATOM   3990  CG1 VAL C 545      73.543  15.041   4.827  1.00 39.47           C
ATOM   3991  CG2 VAL C 545      74.573  12.905   5.617  1.00 39.48           C
ATOM   3992  N   PRO C 546      70.906  13.086   2.237  1.00 37.87           N
ATOM   3993  CA  PRO C 546      70.381  13.498   0.916  1.00 38.61           C
ATOM   3994  C   PRO C 546      70.410  14.989   0.583  1.00 40.71           C
ATOM   3995  O   PRO C 546      70.604  15.308  -0.580  1.00 40.21           O
ATOM   3996  CB  PRO C 546      68.955  12.938   0.886  1.00 40.87           C
ATOM   3997  CG  PRO C 546      68.790  12.119   2.072  1.00 45.31           C
ATOM   3998  CD  PRO C 546      69.910  12.318   3.011  1.00 40.58           C
ATOM   3999  N   SER C 547      70.307  15.889   1.584  1.00 37.64           N
ATOM   4000  CA  SER C 547      70.344  17.333   1.345  1.00 37.20           C
ATOM   4001  C   SER C 547      71.706  17.840   0.864  1.00 40.19           C
ATOM   4002  O   SER C 547      71.761  18.855   0.166  1.00 39.32           O
ATOM   4003  CB  SER C 547      69.869  18.103   2.576  1.00 42.28           C
ATOM   4004  OG  SER C 547      70.526  17.720   3.778  1.00 48.52           O
ATOM   4005  N   ALA C 548      72.806  17.139   1.220  1.00 35.58           N
ATOM   4006  CA  ALA C 548      74.160  17.481   0.778  1.00 34.96           C
ATOM   4007  C   ALA C 548      74.654  16.499  -0.301  1.00 37.93           C
ATOM   4008  O   ALA C 548      75.776  16.647  -0.781  1.00 37.11           O
ATOM   4009  CB  ALA C 548      75.104  17.452   1.963  1.00 36.05           C
ATOM   4010  N   ASN C 549      73.811  15.513  -0.691  1.00 34.36           N
ATOM   4011  CA  ASN C 549      74.134  14.407  -1.598  1.00 33.01           C
ATOM   4012  C   ASN C 549      75.455  13.745  -1.167  1.00 33.75           C
ATOM   4013  O   ASN C 549      76.390  13.539  -1.957  1.00 32.12           O
ATOM   4014  CB  ASN C 549      74.132  14.820  -3.075  1.00 33.46           C
ATOM   4015  CG  ASN C 549      73.873  13.637  -3.968  1.00 44.35           C
ATOM   4016  OD1 ASN C 549      72.855  12.965  -3.819  1.00 35.51           O
ATOM   4017  ND2 ASN C 549      74.740  13.340  -4.914  1.00 35.87           N
ATOM   4018  N   ALA C 550      75.509  13.435   0.134  1.00 29.71           N
ATOM   4019  CA  ALA C 550      76.675  12.868   0.758  1.00 29.58           C
ATOM   4020  C   ALA C 550      76.334  11.600   1.516  1.00 31.73           C
ATOM   4021  O   ALA C 550      75.176  11.352   1.870  1.00 31.52           O
ATOM   4022  CB  ALA C 550      77.302  13.900   1.703  1.00 30.70           C
ATOM   4023  N   LEU C 551      77.367  10.795   1.754  1.00 28.33           N
ATOM   4024  CA  LEU C 551      77.308   9.554   2.523  1.00 29.17           C
ATOM   4025  C   LEU C 551      78.133   9.771   3.790  1.00 30.97           C
ATOM   4026  O   LEU C 551      79.186  10.369   3.696  1.00 30.27           O
ATOM   4027  CB  LEU C 551      78.001   8.416   1.740  1.00 29.94           C
ATOM   4028  CG  LEU C 551      77.304   7.901   0.506  1.00 36.84           C
ATOM   4029  CD1 LEU C 551      78.227   7.000  -0.300  1.00 36.68           C
ATOM   4030  CD2 LEU C 551      76.035   7.154   0.868  1.00 40.61           C
ATOM   4031  N   ILE C 552      77.716   9.219   4.918  1.00 28.05           N
ATOM   4032  CA  ILE C 552      78.508   9.217   6.145  1.00 28.95           C
ATOM   4033  C   ILE C 552      78.949   7.777   6.313  1.00 32.96           C
ATOM   4034  O   ILE C 552      78.086   6.916   6.410  1.00 32.05           O
ATOM   4035  CB  ILE C 552      77.762   9.671   7.400  1.00 32.08           C
ATOM   4036  CG1 ILE C 552      77.370  11.132   7.307  1.00 31.59           C
ATOM   4037  CG2 ILE C 552      78.670   9.440   8.658  1.00 34.47           C
ATOM   4038  CD1 ILE C 552      76.249  11.508   8.220  1.00 34.26           C
ATOM   4039  N   ILE C 553      80.266   7.518   6.348  1.00 29.04           N
ATOM   4040  CA  ILE C 553      80.829   6.180   6.556  1.00 29.60           C
ATOM   4041  C   ILE C 553      81.714   6.164   7.809  1.00 31.37           C
ATOM   4042  O   ILE C 553      82.541   7.049   7.955  1.00 28.91           O
ATOM   4043  CB  ILE C 553      81.688   5.766   5.328  1.00 33.69           C
ATOM   4044  CG1 ILE C 553      80.865   5.895   4.027  1.00 36.19           C
ATOM   4045  CG2 ILE C 553      82.291   4.337   5.521  1.00 34.59           C
ATOM   4046  CD1 ILE C 553      81.144   4.828   2.881  1.00 48.58           C
ATOM   4047  N   SER C 554      81.614   5.110   8.627  1.00 27.72           N
ATOM   4048  CA  SER C 554      82.506   4.897   9.761  1.00 29.53           C
ATOM   4049  C   SER C 554      83.324   3.627   9.554  1.00 35.71           C
ATOM   4050  O   SER C 554      82.747   2.578   9.332  1.00 37.55           O
ATOM   4051  CB  SER C 554      81.762   4.807  11.085  1.00 30.29           C
ATOM   4052  OG  SER C 554      81.111   6.029  11.361  1.00 32.77           O
ATOM   4053  N   ASP C 555      84.660   3.736   9.600  1.00 34.58           N
ATOM   4054  CA  ASP C 555      85.599   2.617   9.421  1.00 34.50           C
ATOM   4055  C   ASP C 555      87.042   3.059   9.756  1.00 39.61           C
ATOM   4056  O   ASP C 555      87.250   4.217  10.141  1.00 38.58           O
ATOM   4057  CB  ASP C 555      85.544   2.121   7.951  1.00 36.57           C
ATOM   4058  CG  ASP C 555      85.771   0.636   7.763  1.00 46.72           C
ATOM   4059  OD1 ASP C 555      86.444   0.033   8.611  1.00 46.64           O
ATOM   4060  OD2 ASP C 555      85.406   0.113   6.694  1.00 55.65           O
ATOM   4061  N   ARG C 556      88.042   2.159   9.586  1.00 38.41           N
ATOM   4062  CA  ARG C 556      89.456   2.539   9.755  1.00 38.28           C
ATOM   4063  C   ARG C 556      89.828   3.445   8.571  1.00 41.93           C
ATOM   4064  O   ARG C 556      89.382   3.175   7.456  1.00 41.55           O
ATOM   4065  CB  ARG C 556      90.373   1.295   9.787  1.00 38.36           C
ATOM   4066  N   SER C 557      90.610   4.521   8.809  1.00 39.53           N
ATOM   4067  CA  SER C 557      91.023   5.492   7.769  1.00 40.28           C
ATOM   4068  C   SER C 557      91.500   4.911   6.436  1.00 45.74           C
ATOM   4069  O   SER C 557      91.166   5.465   5.380  1.00 43.45           O
ATOM   4070  CB  SER C 557      92.050   6.478   8.318  1.00 45.61           C
ATOM   4071  OG  SER C 557      91.378   7.268   9.277  1.00 52.75           O
ATOM   4072  N   ALA C 558      92.217   3.776   6.466  1.00 45.07           N
ATOM   4073  CA  ALA C 558      92.673   3.124   5.227  1.00 45.60           C
ATOM   4074  C   ALA C 558      91.521   2.449   4.492  1.00 47.98           C
ATOM   4075  O   ALA C 558      91.523   2.395   3.267  1.00 47.71           O
ATOM   4076  CB  ALA C 558      93.760   2.111   5.531  1.00 46.62           C
ATOM   4077  N   ASN C 559      90.531   1.959   5.243  1.00 44.63           N
ATOM   4078  CA  ASN C 559      89.355   1.321   4.645  1.00 44.11           C
ATOM   4079  C   ASN C 559      88.444   2.375   4.001  1.00 45.47           C
ATOM   4080  O   ASN C 559      87.901   2.130   2.920  1.00 45.23           O
ATOM   4081  CB  ASN C 559      88.581   0.524   5.686  1.00 45.76           C
ATOM   4082  N   ILE C 560      88.309   3.565   4.647  1.00 39.66           N
ATOM   4083  CA  ILE C 560      87.461   4.624   4.107  1.00 37.77           C
ATOM   4084  C   ILE C 560      88.029   5.117   2.769  1.00 42.42           C
ATOM   4085  O   ILE C 560      87.254   5.316   1.848  1.00 40.61           O
ATOM   4086  CB  ILE C 560      87.209   5.793   5.083  1.00 38.87           C
ATOM   4087  CG1 ILE C 560      86.582   5.288   6.393  1.00 37.87           C
ATOM   4088  CG2 ILE C 560      86.308   6.861   4.393  1.00 38.58           C
ATOM   4089  CD1 ILE C 560      86.263   6.299   7.408  1.00 41.66           C
ATOM   4090  N   ALA C 561      89.361   5.302   2.663  1.00 41.09           N
ATOM   4091  CA  ALA C 561      90.018   5.732   1.419  1.00 41.41           C
ATOM   4092  C   ALA C 561      89.703   4.766   0.278  1.00 42.08           C
ATOM   4093  O   ALA C 561      89.457   5.212  -0.845  1.00 39.51           O
ATOM   4094  CB  ALA C 561      91.537   5.839   1.631  1.00 42.34           C
ATOM   4095  N   ARG C 562      89.699   3.443   0.569  1.00 39.58           N
ATOM   4096  CA  ARG C 562      89.400   2.413  -0.432  1.00 39.19           C
ATOM   4097  C   ARG C 562      87.956   2.540  -0.901  1.00 41.53           C
ATOM   4098  O   ARG C 562      87.713   2.495  -2.108  1.00 38.97           O
ATOM   4099  CB  ARG C 562      89.675   0.998   0.108  1.00 41.12           C
ATOM   4100  N   ILE C 563      87.003   2.765   0.037  1.00 40.06           N
ATOM   4101  CA  ILE C 563      85.585   2.938  -0.320  1.00 39.45           C
ATOM   4102  C   ILE C 563      85.385   4.237  -1.114  1.00 42.04           C
ATOM   4103  O   ILE C 563      84.582   4.271  -2.044  1.00 40.95           O
ATOM   4104  CB  ILE C 563      84.668   2.825   0.926  1.00 42.65           C
ATOM   4105  CG1 ILE C 563      84.722   1.409   1.508  1.00 43.42           C
ATOM   4106  CG2 ILE C 563      83.194   3.210   0.589  1.00 43.50           C
ATOM   4107  CD1 ILE C 563      84.249   1.309   2.931  1.00 47.81           C
ATOM   4108  N   GLU C 564      86.089   5.304  -0.744  1.00 39.57           N
ATOM   4109  CA  GLU C 564      86.007   6.566  -1.486  1.00 39.83           C
ATOM   4110  C   GLU C 564      86.398   6.383  -2.989  1.00 44.07           C
ATOM   4111  O   GLU C 564      85.765   7.008  -3.841  1.00 44.32           O
ATOM   4112  CB  GLU C 564      86.828   7.661  -0.782  1.00 41.37           C
ATOM   4113  CG  GLU C 564      86.579   9.067  -1.310  1.00 51.12           C
ATOM   4114  CD  GLU C 564      86.779  10.203  -0.320  1.00 74.14           C
ATOM   4115  OE1 GLU C 564      87.370   9.973   0.759  1.00 67.79           O
ATOM   4116  OE2 GLU C 564      86.346  11.334  -0.637  1.00 70.35           O
ATOM   4117  N   ASP C 565      87.395   5.519  -3.322  1.00 40.06           N
ATOM   4118  CA  ASP C 565      87.750   5.225  -4.730  1.00 38.78           C
ATOM   4119  C   ASP C 565      86.638   4.456  -5.440  1.00 39.52           C
ATOM   4120  O   ASP C 565      86.428   4.687  -6.624  1.00 39.30           O
ATOM   4121  CB  ASP C 565      89.057   4.428  -4.844  1.00 40.28           C
ATOM   4122  N   VAL C 566      85.935   3.551  -4.730  1.00 35.02           N
ATOM   4123  CA  VAL C 566      84.841   2.749  -5.303  1.00 33.67           C
ATOM   4124  C   VAL C 566      83.674   3.676  -5.628  1.00 34.18           C
ATOM   4125  O   VAL C 566      83.085   3.565  -6.698  1.00 33.74           O
ATOM   4126  CB  VAL C 566      84.430   1.583  -4.357  1.00 37.32           C
ATOM   4127  CG1 VAL C 566      83.144   0.896  -4.826  1.00 36.53           C
ATOM   4128  CG2 VAL C 566      85.559   0.567  -4.239  1.00 37.59           C
ATOM   4129  N   ILE C 567      83.370   4.600  -4.723  1.00 30.21           N
ATOM   4130  CA  ILE C 567      82.317   5.604  -4.928  1.00 30.15           C
ATOM   4131  C   ILE C 567      82.661   6.463  -6.143  1.00 36.29           C
ATOM   4132  O   ILE C 567      81.801   6.652  -6.991  1.00 36.73           O
ATOM   4133  CB  ILE C 567      82.064   6.466  -3.655  1.00 32.66           C
ATOM   4134  CG1 ILE C 567      81.471   5.604  -2.525  1.00 32.72           C
ATOM   4135  CG2 ILE C 567      81.128   7.638  -3.984  1.00 33.35           C
ATOM   4136  CD1 ILE C 567      81.547   6.177  -1.185  1.00 39.40           C
ATOM   4137  N   ARG C 568      83.918   6.952  -6.244  1.00 33.97           N
ATOM   4138  CA  ARG C 568      84.332   7.771  -7.392  1.00 35.99           C
ATOM   4139  C   ARG C 568      84.161   7.028  -8.716  1.00 42.34           C
ATOM   4140  O   ARG C 568      83.790   7.641  -9.716  1.00 43.68           O
ATOM   4141  CB  ARG C 568      85.792   8.247  -7.258  1.00 39.23           C
ATOM   4142  N   GLN C 569      84.442   5.732  -8.738  1.00 38.42           N
ATOM   4143  CA  GLN C 569      84.301   4.958  -9.971  1.00 38.43           C
ATOM   4144  C   GLN C 569      82.827   4.685 -10.264  1.00 38.42           C
ATOM   4145  O   GLN C 569      82.405   4.815 -11.411  1.00 35.91           O
ATOM   4146  CB  GLN C 569      85.091   3.639  -9.894  1.00 40.24           C
ATOM   4147  N   LEU C 570      82.042   4.290  -9.227  1.00 34.32           N
ATOM   4148  CA  LEU C 570      80.605   4.003  -9.405  1.00 33.42           C
ATOM   4149  C   LEU C 570      79.851   5.254  -9.823  1.00 38.02           C
ATOM   4150  O   LEU C 570      78.964   5.176 -10.674  1.00 36.87           O
ATOM   4151  CB  LEU C 570      79.945   3.452  -8.142  1.00 32.77           C
ATOM   4152  CG  LEU C 570      80.290   2.063  -7.725  1.00 36.28           C
ATOM   4153  CD1 LEU C 570      79.766   1.793  -6.296  1.00 34.61           C
ATOM   4154  CD2 LEU C 570      79.787   1.072  -8.713  1.00 37.87           C
ATOM   4155  N   ASP C 571      80.203   6.405  -9.230  1.00 35.46           N
ATOM   4156  CA  ASP C 571      79.573   7.701  -9.543  1.00 34.12           C
ATOM   4157  C   ASP C 571      79.682   8.138 -11.017  1.00 37.21           C
ATOM   4158  O   ASP C 571      78.837   8.907 -11.484  1.00 35.13           O
ATOM   4159  CB  ASP C 571      80.161   8.804  -8.651  1.00 34.29           C
ATOM   4160  CG  ASP C 571      79.373  10.080  -8.701  1.00 36.88           C
ATOM   4161  OD1 ASP C 571      78.139  10.009  -8.626  1.00 35.72           O
ATOM   4162  OD2 ASP C 571      79.993  11.160  -8.845  1.00 38.86           O
ATOM   4163  N   GLN C 572      80.700   7.654 -11.742  1.00 34.98           N
ATOM   4164  CA  GLN C 572      80.871   7.972 -13.166  1.00 36.61           C
ATOM   4165  C   GLN C 572      79.927   7.161 -14.056  1.00 41.47           C
ATOM   4166  O   GLN C 572      79.739   7.529 -15.208  1.00 42.98           O
ATOM   4167  CB  GLN C 572      82.337   7.748 -13.620  1.00 38.17           C
ATOM   4168  N   LYS C 573      79.351   6.056 -13.544  1.00 38.29           N
ATOM   4169  CA  LYS C 573      78.423   5.203 -14.303  1.00 37.40           C
ATOM   4170  C   LYS C 573      77.054   5.876 -14.427  1.00 41.02           C
ATOM   4171  O   LYS C 573      76.621   6.560 -13.497  1.00 41.27           O
ATOM   4172  CB  LYS C 573      78.288   3.829 -13.625  1.00 39.72           C
ATOM   4173  N   GLY C 574      76.394   5.683 -15.569  1.00 38.06           N
ATOM   4174  CA  GLY C 574      75.095   6.289 -15.854  1.00 38.73           C
ATOM   4175  C   GLY C 574      73.897   5.602 -15.207  1.00 43.71           C
ATOM   4176  O   GLY C 574      72.879   6.247 -14.952  1.00 44.00           O
ATOM   4177  N   SER C 575      74.001   4.300 -14.948  1.00 39.46           N
ATOM   4178  CA  SER C 575      72.920   3.511 -14.369  1.00 38.97           C
ATOM   4179  C   SER C 575      73.454   2.761 -13.161  1.00 36.31           C
ATOM   4180  O   SER C 575      74.630   2.431 -13.115  1.00 34.83           O
ATOM   4181  CB  SER C 575      72.370   2.536 -15.410  1.00 43.89           C
ATOM   4182  OG  SER C 575      71.373   1.667 -14.900  1.00 48.89           O
ATOM   4183  N   HIS C 576      72.612   2.595 -12.147  1.00 30.02           N
ATOM   4184  CA  HIS C 576      72.931   1.831 -10.947  1.00 28.78           C
ATOM   4185  C   HIS C 576      71.917   0.745 -10.688  1.00 27.11           C
ATOM   4186  O   HIS C 576      71.703   0.341  -9.551  1.00 22.51           O
ATOM   4187  CB  HIS C 576      73.119   2.773  -9.764  1.00 30.55           C
ATOM   4188  CG  HIS C 576      74.334   3.617  -9.961  1.00 34.45           C
ATOM   4189  ND1 HIS C 576      74.237   4.972 -10.225  1.00 36.58           N
ATOM   4190  CD2 HIS C 576      75.624   3.238 -10.088  1.00 37.01           C
ATOM   4191  CE1 HIS C 576      75.473   5.387 -10.447  1.00 36.46           C
ATOM   4192  NE2 HIS C 576      76.346   4.382 -10.352  1.00 37.16           N
ATOM   4193  N   ASP C 577      71.316   0.234 -11.773  1.00 22.70           N
ATOM   4194  CA  ASP C 577      70.373  -0.896 -11.710  1.00 21.56           C
ATOM   4195  C   ASP C 577      71.247  -2.119 -11.512  1.00 23.58           C
ATOM   4196  O   ASP C 577      72.391  -2.120 -11.959  1.00 22.69           O
ATOM   4197  CB  ASP C 577      69.567  -1.031 -13.015  1.00 21.91           C
ATOM   4198  CG  ASP C 577      68.527   0.065 -13.207  1.00 29.08           C
ATOM   4199  OD1 ASP C 577      68.295   0.847 -12.247  1.00 26.83           O
ATOM   4200  OD2 ASP C 577      67.872   0.086 -14.270  1.00 29.43           O
ATOM   4201  N   TYR C 578      70.749  -3.146 -10.884  1.00 18.98           N
ATOM   4202  CA  TYR C 578      71.607  -4.297 -10.631  1.00 18.23           C
ATOM   4203  C   TYR C 578      70.821  -5.570 -10.490  1.00 21.40           C
ATOM   4204  O   TYR C 578      69.602  -5.494 -10.317  1.00 18.21           O
ATOM   4205  CB  TYR C 578      72.453  -4.034  -9.365  1.00 17.32           C
ATOM   4206  CG  TYR C 578      71.654  -3.778  -8.099  1.00 15.51           C
ATOM   4207  CD1 TYR C 578      71.275  -2.502  -7.745  1.00 18.71           C
ATOM   4208  CD2 TYR C 578      71.343  -4.810  -7.225  1.00 14.73           C
ATOM   4209  CE1 TYR C 578      70.630  -2.241  -6.543  1.00 19.97           C
ATOM   4210  CE2 TYR C 578      70.675  -4.565  -6.026  1.00 16.07           C
ATOM   4211  CZ  TYR C 578      70.367  -3.268  -5.666  1.00 20.59           C
ATOM   4212  OH  TYR C 578      69.720  -2.959  -4.495  1.00 22.57           O
ATOM   4213  N   SER C 579      71.514  -6.736 -10.685  1.00 20.22           N
ATOM   4214  CA  SER C 579      70.999  -8.089 -10.460  1.00 20.80           C
ATOM   4215  C   SER C 579      71.815  -8.738  -9.350  1.00 26.71           C
ATOM   4216  O   SER C 579      73.021  -8.505  -9.252  1.00 26.99           O
ATOM   4217  CB  SER C 579      71.073  -8.949 -11.710  1.00 23.05           C
ATOM   4218  OG  SER C 579      70.055  -8.523 -12.590  1.00 30.08           O
ATOM   4219  N   VAL C 580      71.151  -9.528  -8.519  1.00 24.20           N
ATOM   4220  CA  VAL C 580      71.757 -10.250  -7.406  1.00 23.69           C
ATOM   4221  C   VAL C 580      71.670 -11.762  -7.635  1.00 26.22           C
ATOM   4222  O   VAL C 580      70.596 -12.270  -7.960  1.00 21.99           O
ATOM   4223  CB  VAL C 580      71.071  -9.834  -6.101  1.00 28.17           C
ATOM   4224  CG1 VAL C 580      71.532 -10.709  -4.948  1.00 28.46           C
ATOM   4225  CG2 VAL C 580      71.311  -8.357  -5.823  1.00 27.94           C
ATOM   4226  N   ILE C 581      72.816 -12.469  -7.457  1.00 22.40           N
ATOM   4227  CA  ILE C 581      72.920 -13.927  -7.576  1.00 22.51           C
ATOM   4228  C   ILE C 581      73.470 -14.497  -6.293  1.00 25.04           C
ATOM   4229  O   ILE C 581      74.615 -14.224  -5.960  1.00 23.85           O
ATOM   4230  CB  ILE C 581      73.788 -14.375  -8.743  1.00 27.06           C
ATOM   4231  CG1 ILE C 581      73.287 -13.804 -10.039  1.00 29.86           C
ATOM   4232  CG2 ILE C 581      73.855 -15.931  -8.816  1.00 27.96           C
ATOM   4233  CD1 ILE C 581      74.265 -13.943 -11.120  1.00 46.88           C
ATOM   4234  N   ASN C 582      72.685 -15.319  -5.613  1.00 22.57           N
ATOM   4235  CA  ASN C 582      73.067 -15.997  -4.378  1.00 21.68           C
ATOM   4236  C   ASN C 582      73.730 -17.285  -4.806  1.00 27.58           C
ATOM   4237  O   ASN C 582      73.066 -18.144  -5.336  1.00 29.01           O
ATOM   4238  CB  ASN C 582      71.834 -16.304  -3.551  1.00 18.94           C
ATOM   4239  CG  ASN C 582      71.109 -15.060  -3.168  1.00 27.59           C
ATOM   4240  OD1 ASN C 582      71.494 -14.382  -2.245  1.00 32.52           O
ATOM   4241  ND2 ASN C 582      70.085 -14.695  -3.910  1.00 21.62           N
ATOM   4242  N   LEU C 583      75.031 -17.415  -4.648  1.00 25.48           N
ATOM   4243  CA  LEU C 583      75.743 -18.605  -5.113  1.00 25.28           C
ATOM   4244  C   LEU C 583      75.507 -19.784  -4.179  1.00 27.18           C
ATOM   4245  O   LEU C 583      75.830 -19.691  -3.004  1.00 26.36           O
ATOM   4246  CB  LEU C 583      77.243 -18.309  -5.242  1.00 24.83           C
ATOM   4247  CG  LEU C 583      77.642 -17.153  -6.136  1.00 28.69           C
ATOM   4248  CD1 LEU C 583      79.032 -16.719  -5.825  1.00 28.52           C
ATOM   4249  CD2 LEU C 583      77.503 -17.504  -7.597  1.00 33.81           C
ATOM   4250  N   ARG C 584      74.925 -20.884  -4.689  1.00 24.87           N
ATOM   4251  CA  ARG C 584      74.662 -22.071  -3.859  1.00 25.73           C
ATOM   4252  C   ARG C 584      75.890 -22.999  -3.718  1.00 28.66           C
ATOM   4253  O   ARG C 584      76.035 -23.637  -2.693  1.00 27.58           O
ATOM   4254  CB  ARG C 584      73.463 -22.865  -4.444  1.00 26.13           C
ATOM   4255  CG  ARG C 584      73.034 -24.052  -3.606  1.00 26.44           C
ATOM   4256  CD  ARG C 584      71.735 -24.668  -4.096  1.00 33.52           C
ATOM   4257  NE  ARG C 584      71.315 -25.797  -3.264  1.00 45.10           N
ATOM   4258  CZ  ARG C 584      70.314 -26.632  -3.543  1.00 60.18           C
ATOM   4259  NH1 ARG C 584      69.607 -26.491  -4.664  1.00 41.61           N
ATOM   4260  NH2 ARG C 584      70.015 -27.619  -2.706  1.00 48.73           N
ATOM   4261  N   TYR C 585      76.703 -23.145  -4.760  1.00 29.01           N
ATOM   4262  CA  TYR C 585      77.837 -24.080  -4.780  1.00 29.76           C
ATOM   4263  C   TYR C 585      79.213 -23.406  -4.768  1.00 35.57           C
ATOM   4264  O   TYR C 585      80.115 -23.872  -4.078  1.00 36.38           O
ATOM   4265  CB  TYR C 585      77.732 -24.973  -6.029  1.00 30.74           C
ATOM   4266  CG  TYR C 585      76.386 -25.647  -6.137  1.00 33.80           C
ATOM   4267  CD1 TYR C 585      76.008 -26.647  -5.241  1.00 34.89           C
ATOM   4268  CD2 TYR C 585      75.440 -25.209  -7.055  1.00 34.76           C
ATOM   4269  CE1 TYR C 585      74.741 -27.230  -5.297  1.00 36.47           C
ATOM   4270  CE2 TYR C 585      74.178 -25.791  -7.129  1.00 35.61           C
ATOM   4271  CZ  TYR C 585      73.835 -26.814  -6.259  1.00 42.27           C
ATOM   4272  OH  TYR C 585      72.591 -27.404  -6.328  1.00 40.67           O
ATOM   4273  N   GLY C 586      79.369 -22.359  -5.563  1.00 31.41           N
ATOM   4274  CA  GLY C 586      80.631 -21.659  -5.695  1.00 30.25           C
ATOM   4275  C   GLY C 586      80.969 -20.757  -4.530  1.00 30.50           C
ATOM   4276  O   GLY C 586      80.112 -20.429  -3.700  1.00 30.81           O
ATOM   4277  N   TRP C 587      82.268 -20.504  -4.406  1.00 24.83           N
ATOM   4278  CA  TRP C 587      82.833 -19.589  -3.436  1.00 24.87           C
ATOM   4279  C   TRP C 587      82.843 -18.211  -4.123  1.00 27.97           C
ATOM   4280  O   TRP C 587      83.375 -18.094  -5.208  1.00 25.78           O
ATOM   4281  CB  TRP C 587      84.250 -20.014  -3.071  1.00 24.54           C
ATOM   4282  CG  TRP C 587      85.044 -18.954  -2.383  1.00 24.93           C
ATOM   4283  CD1 TRP C 587      86.271 -18.497  -2.744  1.00 27.70           C
ATOM   4284  CD2 TRP C 587      84.758 -18.373  -1.116  1.00 25.22           C
ATOM   4285  NE1 TRP C 587      86.768 -17.669  -1.778  1.00 27.09           N
ATOM   4286  CE2 TRP C 587      85.825 -17.514  -0.801  1.00 29.09           C
ATOM   4287  CE3 TRP C 587      83.673 -18.457  -0.231  1.00 27.18           C
ATOM   4288  CZ2 TRP C 587      85.871 -16.788   0.390  1.00 29.19           C
ATOM   4289  CZ3 TRP C 587      83.695 -17.694   0.918  1.00 29.26           C
ATOM   4290  CH2 TRP C 587      84.786 -16.876   1.224  1.00 30.17           C
ATOM   4291  N   VAL C 588      82.184 -17.217  -3.514  1.00 26.83           N
ATOM   4292  CA  VAL C 588      82.034 -15.829  -3.998  1.00 27.66           C
ATOM   4293  C   VAL C 588      83.239 -15.142  -4.652  1.00 31.90           C
ATOM   4294  O   VAL C 588      83.096 -14.530  -5.697  1.00 30.54           O
ATOM   4295  CB  VAL C 588      81.407 -14.949  -2.866  1.00 30.90           C
ATOM   4296  CG1 VAL C 588      82.284 -14.917  -1.602  1.00 31.65           C
ATOM   4297  CG2 VAL C 588      81.117 -13.554  -3.354  1.00 30.55           C
ATOM   4298  N   MET C 589      84.407 -15.242  -4.045  1.00 29.61           N
ATOM   4299  CA  MET C 589      85.638 -14.588  -4.495  1.00 27.64           C
ATOM   4300  C   MET C 589      86.188 -15.255  -5.740  1.00 30.97           C
ATOM   4301  O   MET C 589      86.744 -14.563  -6.592  1.00 28.32           O
ATOM   4302  CB  MET C 589      86.697 -14.556  -3.384  1.00 29.40           C
ATOM   4303  CG  MET C 589      86.227 -13.924  -2.078  1.00 30.97           C
ATOM   4304  SD  MET C 589      85.349 -12.339  -2.256  1.00 33.97           S
ATOM   4305  CE  MET C 589      86.687 -11.299  -2.759  1.00 31.01           C
ATOM   4306  N   ASP C 590      85.986 -16.564  -5.893  1.00 29.23           N
ATOM   4307  CA  ASP C 590      86.436 -17.243  -7.101  1.00 30.28           C
ATOM   4308  C   ASP C 590      85.574 -16.811  -8.265  1.00 32.64           C
ATOM   4309  O   ASP C 590      86.100 -16.518  -9.330  1.00 28.61           O
ATOM   4310  CB  ASP C 590      86.324 -18.769  -6.974  1.00 32.52           C
ATOM   4311  CG  ASP C 590      87.344 -19.406  -6.079  1.00 43.59           C
ATOM   4312  OD1 ASP C 590      88.364 -18.751  -5.783  1.00 45.94           O
ATOM   4313  OD2 ASP C 590      87.109 -20.550  -5.652  1.00 46.94           O
ATOM   4314  N   ALA C 591      84.238 -16.812  -8.068  1.00 30.65           N
ATOM   4315  CA  ALA C 591      83.319 -16.433  -9.143  1.00 31.18           C
ATOM   4316  C   ALA C 591      83.607 -15.015  -9.622  1.00 32.36           C
ATOM   4317  O   ALA C 591      83.678 -14.787 -10.822  1.00 31.32           O
ATOM   4318  CB  ALA C 591      81.879 -16.531  -8.653  1.00 32.23           C
ATOM   4319  N   ALA C 592      83.810 -14.071  -8.682  1.00 28.85           N
ATOM   4320  CA  ALA C 592      84.093 -12.675  -9.059  1.00 28.83           C
ATOM   4321  C   ALA C 592      85.375 -12.558  -9.887  1.00 32.48           C
ATOM   4322  O   ALA C 592      85.357 -11.933 -10.934  1.00 31.56           O
ATOM   4323  CB  ALA C 592      84.179 -11.795  -7.812  1.00 29.54           C
ATOM   4324  N   GLU C 593      86.448 -13.246  -9.464  1.00 29.49           N
ATOM   4325  CA  GLU C 593      87.735 -13.251 -10.178  1.00 29.78           C
ATOM   4326  C   GLU C 593      87.610 -13.837 -11.588  1.00 34.72           C
ATOM   4327  O   GLU C 593      88.133 -13.264 -12.526  1.00 34.81           O
ATOM   4328  CB  GLU C 593      88.794 -14.017  -9.345  1.00 31.41           C
ATOM   4329  CG  GLU C 593      90.236 -13.725  -9.734  1.00 43.60           C
ATOM   4330  CD  GLU C 593      91.233 -14.487  -8.881  1.00 77.08           C
ATOM   4331  OE1 GLU C 593      91.314 -15.729  -9.034  1.00 81.13           O
ATOM   4332  OE2 GLU C 593      91.901 -13.853  -8.034  1.00 73.15           O
ATOM   4333  N   VAL C 594      86.897 -14.953 -11.750  1.00 34.45           N
ATOM   4334  CA  VAL C 594      86.688 -15.552 -13.084  1.00 34.41           C
ATOM   4335  C   VAL C 594      85.921 -14.596 -14.005  1.00 34.44           C
ATOM   4336  O   VAL C 594      86.263 -14.449 -15.179  1.00 33.97           O
ATOM   4337  CB  VAL C 594      85.953 -16.910 -12.944  1.00 39.16           C
ATOM   4338  CG1 VAL C 594      85.370 -17.373 -14.276  1.00 39.62           C
ATOM   4339  CG2 VAL C 594      86.890 -17.967 -12.404  1.00 38.90           C
ATOM   4340  N   LEU C 595      84.858 -13.987 -13.486  1.00 29.96           N
ATOM   4341  CA  LEU C 595      84.048 -13.065 -14.270  1.00 29.43           C
ATOM   4342  C   LEU C 595      84.812 -11.820 -14.658  1.00 33.32           C
ATOM   4343  O   LEU C 595      84.753 -11.433 -15.822  1.00 34.67           O
ATOM   4344  CB  LEU C 595      82.758 -12.708 -13.517  1.00 29.22           C
ATOM   4345  CG  LEU C 595      81.800 -13.880 -13.373  1.00 31.88           C
ATOM   4346  CD1 LEU C 595      80.703 -13.559 -12.376  1.00 31.94           C
ATOM   4347  CD2 LEU C 595      81.255 -14.328 -14.725  1.00 30.97           C
ATOM   4348  N   ASN C 596      85.594 -11.247 -13.729  1.00 28.53           N
ATOM   4349  CA  ASN C 596      86.428 -10.083 -14.016  1.00 29.90           C
ATOM   4350  C   ASN C 596      87.524 -10.415 -15.016  1.00 37.13           C
ATOM   4351  O   ASN C 596      87.752  -9.640 -15.931  1.00 36.56           O
ATOM   4352  CB  ASN C 596      87.064  -9.550 -12.735  1.00 27.58           C
ATOM   4353  CG  ASN C 596      86.074  -8.836 -11.871  1.00 46.46           C
ATOM   4354  OD1 ASN C 596      85.125  -8.222 -12.363  1.00 43.92           O
ATOM   4355  ND2 ASN C 596      86.325  -8.809 -10.565  1.00 38.44           N
ATOM   4356  N   ASN C 597      88.203 -11.566 -14.831  1.00 36.69           N
ATOM   4357  CA  ASN C 597      89.249 -12.018 -15.764  1.00 37.41           C
ATOM   4358  C   ASN C 597      88.671 -12.191 -17.159  1.00 42.40           C
ATOM   4359  O   ASN C 597      89.204 -11.606 -18.093  1.00 43.73           O
ATOM   4360  CB  ASN C 597      89.913 -13.322 -15.278  1.00 35.35           C
ATOM   4361  CG  ASN C 597      90.921 -13.119 -14.189  1.00 59.40           C
ATOM   4362  OD1 ASN C 597      91.247 -11.991 -13.802  1.00 50.72           O
ATOM   4363  ND2 ASN C 597      91.458 -14.214 -13.682  1.00 60.07           N
ATOM   4364  N   ALA C 598      87.552 -12.918 -17.299  1.00 40.18           N
ATOM   4365  CA  ALA C 598      86.904 -13.098 -18.612  1.00 41.91           C
ATOM   4366  C   ALA C 598      86.524 -11.765 -19.287  1.00 47.14           C
ATOM   4367  O   ALA C 598      86.700 -11.637 -20.503  1.00 46.71           O
ATOM   4368  CB  ALA C 598      85.685 -13.987 -18.488  1.00 42.83           C
ATOM   4369  N   MET C 599      86.022 -10.781 -18.514  1.00 42.69           N
ATOM   4370  CA  MET C 599      85.684  -9.471 -19.080  1.00 43.72           C
ATOM   4371  C   MET C 599      86.941  -8.704 -19.496  1.00 48.51           C
ATOM   4372  O   MET C 599      86.947  -8.130 -20.580  1.00 49.03           O
ATOM   4373  CB  MET C 599      84.833  -8.626 -18.128  1.00 46.19           C
ATOM   4374  CG  MET C 599      83.403  -9.102 -18.055  1.00 49.69           C
ATOM   4375  SD  MET C 599      82.352  -7.973 -17.149  1.00 53.60           S
ATOM   4376  CE  MET C 599      83.070  -8.123 -15.489  1.00 49.87           C
ATOM   4377  N   SER C 600      87.991  -8.691 -18.648  1.00 43.30           N
ATOM   4378  CA  SER C 600      89.261  -8.032 -18.981  1.00 42.82           C
ATOM   4379  C   SER C 600      90.003  -8.684 -20.177  1.00 46.52           C
ATOM   4380  O   SER C 600      90.653  -7.960 -20.927  1.00 46.59           O
ATOM   4381  CB  SER C 600      90.212  -7.979 -17.784  1.00 44.91           C
ATOM   4382  OG  SER C 600      89.756  -7.202 -16.693  1.00 54.38           O
ATOM   4383  N   ARG C 601      89.913 -10.011 -20.355  1.00 42.27           N
ATOM   4384  CA  ARG C 601      90.581 -10.718 -21.463  1.00 42.91           C
ATOM   4385  C   ARG C 601      89.752 -10.756 -22.768  1.00 52.75           C
ATOM   4386  O   ARG C 601      90.263 -11.213 -23.782  1.00 52.96           O
ATOM   4387  CB  ARG C 601      90.940 -12.169 -21.062  1.00 42.02           C
ATOM   4388  CG  ARG C 601      91.785 -12.446 -19.801  1.00 40.04           C
ATOM   4389  CD  ARG C 601      91.953 -13.962 -19.685  1.00 46.57           C
ATOM   4390  NE  ARG C 601      92.207 -14.468 -18.332  1.00 52.75           N
ATOM   4391  CZ  ARG C 601      93.420 -14.610 -17.796  1.00 70.39           C
ATOM   4392  NH1 ARG C 601      94.500 -14.217 -18.462  1.00 63.32           N
ATOM   4393  NH2 ARG C 601      93.557 -15.094 -16.566  1.00 43.18           N
ATOM   4394  N   GLY C 602      88.491 -10.323 -22.733  1.00 54.24           N
ATOM   4395  CA  GLY C 602      87.607 -10.348 -23.897  1.00 55.40           C
ATOM   4396  C   GLY C 602      86.812 -11.631 -24.106  1.00 61.78           C
ATOM   4397  O   GLY C 602      86.130 -11.767 -25.124  1.00 61.45           O
ATOM   4398  N   GLN C 603      86.863 -12.565 -23.139  1.00 59.55           N
ATOM   4399  CA  GLN C 603      86.202 -13.868 -23.249  1.00 59.86           C
ATOM   4400  C   GLN C 603      84.701 -13.863 -22.890  1.00 63.22           C
ATOM   4401  O   GLN C 603      84.025 -14.844 -23.223  1.00 63.75           O
ATOM   4402  CB  GLN C 603      86.950 -14.909 -22.389  1.00 61.73           C
ATOM   4403  CG  GLN C 603      88.348 -15.240 -22.917  1.00 83.91           C
ATOM   4404  CD  GLN C 603      89.408 -15.345 -21.850  1.00112.08           C
ATOM   4405  OE1 GLN C 603      89.224 -14.962 -20.684  1.00111.71           O
ATOM   4406  NE2 GLN C 603      90.559 -15.875 -22.242  1.00105.26           N
ATOM   4407  N   ALA C 604      84.158 -12.815 -22.253  1.00 58.32           N
ATOM   4408  CA  ALA C 604      82.731 -12.786 -21.878  1.00 58.15           C
ATOM   4409  C   ALA C 604      81.892 -12.063 -22.945  1.00 63.17           C
ATOM   4410  O   ALA C 604      81.297 -11.031 -22.649  1.00 63.88           O
ATOM   4411  CB  ALA C 604      82.567 -12.110 -20.520  1.00 58.86           C
ATOM   4412  N   LYS C 605      81.851 -12.607 -24.189  1.00 59.76           N
ATOM   4413  CA  LYS C 605      81.151 -12.011 -25.347  1.00 59.06           C
ATOM   4414  C   LYS C 605      79.743 -11.606 -24.967  1.00 60.48           C
ATOM   4415  O   LYS C 605      79.038 -12.387 -24.340  1.00 61.30           O
ATOM   4416  CB  LYS C 605      81.098 -12.990 -26.539  1.00 62.31           C
ATOM   4417  N   GLY C 606      79.383 -10.359 -25.250  1.00 54.66           N
ATOM   4418  CA  GLY C 606      78.070  -9.826 -24.925  1.00 52.62           C
ATOM   4419  C   GLY C 606      77.970  -9.141 -23.568  1.00 52.79           C
ATOM   4420  O   GLY C 606      77.108  -8.279 -23.406  1.00 51.17           O
ATOM   4421  N   ALA C 607      78.810  -9.528 -22.570  1.00 46.38           N
ATOM   4422  CA  ALA C 607      78.793  -8.945 -21.222  1.00 45.24           C
ATOM   4423  C   ALA C 607      79.753  -7.743 -21.019  1.00 45.33           C
ATOM   4424  O   ALA C 607      79.756  -7.166 -19.941  1.00 42.57           O
ATOM   4425  CB  ALA C 607      79.098 -10.027 -20.199  1.00 45.88           C
ATOM   4426  N   ALA C 608      80.561  -7.363 -22.032  1.00 42.73           N
ATOM   4427  CA  ALA C 608      81.497  -6.232 -21.951  1.00 42.54           C
ATOM   4428  C   ALA C 608      80.735  -4.972 -21.553  1.00 44.97           C
ATOM   4429  O   ALA C 608      79.665  -4.704 -22.093  1.00 46.00           O
ATOM   4430  CB  ALA C 608      82.176  -6.018 -23.309  1.00 43.58           C
ATOM   4431  N   GLY C 609      81.249  -4.257 -20.565  1.00 39.51           N
ATOM   4432  CA  GLY C 609      80.588  -3.078 -20.030  1.00 38.65           C
ATOM   4433  C   GLY C 609      79.947  -3.371 -18.690  1.00 40.06           C
ATOM   4434  O   GLY C 609      79.734  -2.443 -17.918  1.00 41.33           O
ATOM   4435  N   ALA C 610      79.626  -4.658 -18.393  1.00 33.72           N
ATOM   4436  CA  ALA C 610      79.046  -5.016 -17.104  1.00 32.29           C
ATOM   4437  C   ALA C 610      80.147  -5.076 -16.030  1.00 34.82           C
ATOM   4438  O   ALA C 610      81.320  -5.017 -16.360  1.00 34.19           O
ATOM   4439  CB  ALA C 610      78.303  -6.331 -17.203  1.00 32.70           C
ATOM   4440  N   GLN C 611      79.767  -5.103 -14.757  1.00 30.26           N
ATOM   4441  CA  GLN C 611      80.718  -5.075 -13.630  1.00 29.63           C
ATOM   4442  C   GLN C 611      80.166  -5.969 -12.516  1.00 32.33           C
ATOM   4443  O   GLN C 611      78.952  -6.162 -12.476  1.00 29.85           O
ATOM   4444  CB  GLN C 611      80.892  -3.611 -13.182  1.00 30.51           C
ATOM   4445  CG  GLN C 611      81.577  -3.390 -11.825  1.00 41.48           C
ATOM   4446  CD  GLN C 611      81.670  -1.925 -11.456  1.00 59.17           C
ATOM   4447  OE1 GLN C 611      81.450  -1.029 -12.270  1.00 55.34           O
ATOM   4448  NE2 GLN C 611      82.020  -1.646 -10.217  1.00 57.35           N
ATOM   4449  N   VAL C 612      81.054  -6.551 -11.667  1.00 29.28           N
ATOM   4450  CA  VAL C 612      80.702  -7.468 -10.558  1.00 28.99           C
ATOM   4451  C   VAL C 612      81.118  -6.841  -9.261  1.00 29.81           C
ATOM   4452  O   VAL C 612      82.230  -6.335  -9.212  1.00 30.82           O
ATOM   4453  CB  VAL C 612      81.470  -8.836 -10.644  1.00 35.30           C
ATOM   4454  CG1 VAL C 612      80.970  -9.815  -9.582  1.00 35.77           C
ATOM   4455  CG2 VAL C 612      81.370  -9.482 -12.000  1.00 36.49           C
ATOM   4456  N   ILE C 613      80.300  -6.954  -8.192  1.00 25.61           N
ATOM   4457  CA  ILE C 613      80.655  -6.589  -6.825  1.00 24.81           C
ATOM   4458  C   ILE C 613      80.408  -7.872  -6.009  1.00 29.20           C
ATOM   4459  O   ILE C 613      79.280  -8.385  -5.982  1.00 26.73           O
ATOM   4460  CB  ILE C 613      79.856  -5.396  -6.248  1.00 27.69           C
ATOM   4461  CG1 ILE C 613      80.297  -4.074  -6.954  1.00 29.63           C
ATOM   4462  CG2 ILE C 613      80.034  -5.303  -4.726  1.00 27.42           C
ATOM   4463  CD1 ILE C 613      79.430  -2.852  -6.666  1.00 32.39           C
ATOM   4464  N   ALA C 614      81.467  -8.351  -5.346  1.00 25.38           N
ATOM   4465  CA  ALA C 614      81.389  -9.516  -4.489  1.00 24.46           C
ATOM   4466  C   ALA C 614      80.737  -9.099  -3.154  1.00 27.62           C
ATOM   4467  O   ALA C 614      81.037  -8.033  -2.659  1.00 29.03           O
ATOM   4468  CB  ALA C 614      82.796 -10.044  -4.254  1.00 24.55           C
ATOM   4469  N   ASP C 615      79.836  -9.895  -2.594  1.00 26.29           N
ATOM   4470  CA  ASP C 615      79.249  -9.639  -1.271  1.00 25.74           C
ATOM   4471  C   ASP C 615      79.421 -10.918  -0.505  1.00 26.82           C
ATOM   4472  O   ASP C 615      78.560 -11.801  -0.512  1.00 22.44           O
ATOM   4473  CB  ASP C 615      77.793  -9.179  -1.375  1.00 27.23           C
ATOM   4474  CG  ASP C 615      77.087  -8.911  -0.058  1.00 42.14           C
ATOM   4475  OD1 ASP C 615      77.759  -8.936   0.995  1.00 41.10           O
ATOM   4476  OD2 ASP C 615      75.881  -8.589  -0.087  1.00 46.93           O
ATOM   4477  N   ALA C 616      80.574 -11.029   0.109  1.00 26.84           N
ATOM   4478  CA  ALA C 616      80.947 -12.226   0.796  1.00 26.74           C
ATOM   4479  C   ALA C 616      80.035 -12.581   1.935  1.00 28.34           C
ATOM   4480  O   ALA C 616      79.663 -13.751   2.031  1.00 26.02           O
ATOM   4481  CB  ALA C 616      82.397 -12.128   1.264  1.00 27.65           C
ATOM   4482  N   ARG C 617      79.627 -11.609   2.785  1.00 27.46           N
ATOM   4483  CA  ARG C 617      78.793 -11.924   3.954  1.00 28.57           C
ATOM   4484  C   ARG C 617      77.677 -12.890   3.658  1.00 32.87           C
ATOM   4485  O   ARG C 617      77.381 -13.726   4.496  1.00 33.22           O
ATOM   4486  CB  ARG C 617      78.246 -10.673   4.675  1.00 29.19           C
ATOM   4487  N   THR C 618      77.043 -12.791   2.472  1.00 31.09           N
ATOM   4488  CA  THR C 618      75.932 -13.673   2.093  1.00 30.49           C
ATOM   4489  C   THR C 618      76.247 -14.534   0.872  1.00 33.14           C
ATOM   4490  O   THR C 618      75.361 -15.210   0.347  1.00 32.84           O
ATOM   4491  CB  THR C 618      74.663 -12.841   1.936  1.00 42.21           C
ATOM   4492  OG1 THR C 618      74.919 -11.795   0.995  1.00 46.06           O
ATOM   4493  CG2 THR C 618      74.195 -12.243   3.261  1.00 40.65           C
ATOM   4494  N   ASN C 619      77.529 -14.592   0.478  1.00 25.75           N
ATOM   4495  CA  ASN C 619      77.996 -15.401  -0.631  1.00 23.44           C
ATOM   4496  C   ASN C 619      77.183 -15.124  -1.893  1.00 24.21           C
ATOM   4497  O   ASN C 619      76.650 -16.054  -2.524  1.00 22.47           O
ATOM   4498  CB  ASN C 619      77.997 -16.905  -0.278  1.00 20.05           C
ATOM   4499  CG  ASN C 619      78.933 -17.687  -1.178  1.00 27.32           C
ATOM   4500  OD1 ASN C 619      80.067 -17.311  -1.350  1.00 26.29           O
ATOM   4501  ND2 ASN C 619      78.501 -18.762  -1.807  1.00 23.20           N
ATOM   4502  N   ARG C 620      77.082 -13.846  -2.246  1.00 21.70           N
ATOM   4503  CA  ARG C 620      76.320 -13.425  -3.427  1.00 22.84           C
ATOM   4504  C   ARG C 620      77.064 -12.386  -4.278  1.00 28.84           C
ATOM   4505  O   ARG C 620      77.933 -11.657  -3.781  1.00 30.84           O
ATOM   4506  CB  ARG C 620      74.956 -12.902  -2.980  1.00 25.19           C
ATOM   4507  CG  ARG C 620      74.999 -11.563  -2.348  1.00 29.85           C
ATOM   4508  CD  ARG C 620      73.647 -11.110  -1.839  1.00 32.77           C
ATOM   4509  NE  ARG C 620      73.732  -9.716  -1.408  1.00 40.14           N
ATOM   4510  CZ  ARG C 620      72.707  -8.880  -1.251  1.00 45.38           C
ATOM   4511  NH1 ARG C 620      71.465  -9.295  -1.467  1.00 38.69           N
ATOM   4512  NH2 ARG C 620      72.922  -7.620  -0.899  1.00 35.23           N
ATOM   4513  N   LEU C 621      76.704 -12.316  -5.563  1.00 23.75           N
ATOM   4514  CA  LEU C 621      77.270 -11.379  -6.515  1.00 23.31           C
ATOM   4515  C   LEU C 621      76.249 -10.322  -6.829  1.00 25.79           C
ATOM   4516  O   LEU C 621      75.070 -10.635  -7.019  1.00 22.99           O
ATOM   4517  CB  LEU C 621      77.601 -12.082  -7.843  1.00 23.65           C
ATOM   4518  CG  LEU C 621      78.582 -13.231  -7.779  1.00 28.93           C
ATOM   4519  CD1 LEU C 621      78.719 -13.875  -9.144  1.00 29.19           C
ATOM   4520  CD2 LEU C 621      79.922 -12.773  -7.256  1.00 28.84           C
ATOM   4521  N   ILE C 622      76.714  -9.090  -6.978  1.00 21.09           N
ATOM   4522  CA  ILE C 622      75.883  -7.963  -7.423  1.00 19.90           C
ATOM   4523  C   ILE C 622      76.432  -7.591  -8.789  1.00 24.53           C
ATOM   4524  O   ILE C 622      77.616  -7.315  -8.892  1.00 23.16           O
ATOM   4525  CB  ILE C 622      75.938  -6.809  -6.446  1.00 21.96           C
ATOM   4526  CG1 ILE C 622      75.354  -7.229  -5.093  1.00 21.89           C
ATOM   4527  CG2 ILE C 622      75.207  -5.591  -7.006  1.00 20.17           C
ATOM   4528  CD1 ILE C 622      75.798  -6.317  -3.934  1.00 29.63           C
ATOM   4529  N   ILE C 623      75.614  -7.708  -9.834  1.00 23.68           N
ATOM   4530  CA  ILE C 623      76.024  -7.451 -11.204  1.00 23.65           C
ATOM   4531  C   ILE C 623      75.417  -6.128 -11.670  1.00 27.20           C
ATOM   4532  O   ILE C 623      74.201  -5.945 -11.594  1.00 24.35           O
ATOM   4533  CB  ILE C 623      75.564  -8.600 -12.121  1.00 27.80           C
ATOM   4534  CG1 ILE C 623      75.924 -10.000 -11.548  1.00 29.36           C
ATOM   4535  CG2 ILE C 623      76.106  -8.396 -13.573  1.00 29.27           C
ATOM   4536  CD1 ILE C 623      77.424 -10.198 -11.196  1.00 36.34           C
ATOM   4537  N   LEU C 624      76.257  -5.237 -12.202  1.00 25.50           N
ATOM   4538  CA  LEU C 624      75.847  -3.931 -12.708  1.00 25.68           C
ATOM   4539  C   LEU C 624      76.248  -3.798 -14.142  1.00 28.23           C
ATOM   4540  O   LEU C 624      77.061  -4.574 -14.639  1.00 25.00           O
ATOM   4541  CB  LEU C 624      76.518  -2.848 -11.918  1.00 27.27           C
ATOM   4542  CG  LEU C 624      76.058  -2.788 -10.477  1.00 33.27           C
ATOM   4543  CD1 LEU C 624      77.243  -3.051  -9.553  1.00 35.25           C
ATOM   4544  CD2 LEU C 624      75.361  -1.486 -10.197  1.00 34.32           C
ATOM   4545  N   GLY C 625      75.664  -2.804 -14.791  1.00 27.83           N
ATOM   4546  CA  GLY C 625      75.971  -2.453 -16.169  1.00 28.96           C
ATOM   4547  C   GLY C 625      74.764  -2.049 -16.969  1.00 36.75           C
ATOM   4548  O   GLY C 625      73.643  -2.076 -16.460  1.00 37.44           O
ATOM   4549  N   PRO C 626      74.967  -1.723 -18.256  1.00 34.66           N
ATOM   4550  CA  PRO C 626      73.819  -1.436 -19.128  1.00 34.37           C
ATOM   4551  C   PRO C 626      72.935  -2.692 -19.277  1.00 35.34           C
ATOM   4552  O   PRO C 626      73.400  -3.818 -19.024  1.00 31.90           O
ATOM   4553  CB  PRO C 626      74.464  -0.966 -20.431  1.00 36.63           C
ATOM   4554  CG  PRO C 626      75.823  -1.474 -20.410  1.00 40.45           C
ATOM   4555  CD  PRO C 626      76.241  -1.675 -19.000  1.00 36.45           C
ATOM   4556  N   PRO C 627      71.628  -2.517 -19.532  1.00 31.78           N
ATOM   4557  CA  PRO C 627      70.699  -3.664 -19.468  1.00 30.26           C
ATOM   4558  C   PRO C 627      71.055  -4.964 -20.177  1.00 31.91           C
ATOM   4559  O   PRO C 627      70.959  -6.029 -19.571  1.00 30.54           O
ATOM   4560  CB  PRO C 627      69.375  -3.093 -19.981  1.00 32.84           C
ATOM   4561  CG  PRO C 627      69.484  -1.655 -19.906  1.00 37.88           C
ATOM   4562  CD  PRO C 627      70.920  -1.249 -19.803  1.00 34.06           C
ATOM   4563  N   GLN C 628      71.411  -4.920 -21.461  1.00 29.84           N
ATOM   4564  CA  GLN C 628      71.717  -6.165 -22.186  1.00 28.65           C
ATOM   4565  C   GLN C 628      73.008  -6.807 -21.719  1.00 29.78           C
ATOM   4566  O   GLN C 628      73.058  -8.031 -21.620  1.00 30.29           O
ATOM   4567  CB  GLN C 628      71.723  -5.952 -23.726  1.00 30.55           C
ATOM   4568  CG  GLN C 628      70.323  -6.024 -24.360  1.00 52.86           C
ATOM   4569  CD  GLN C 628      69.368  -4.990 -23.802  1.00 78.53           C
ATOM   4570  OE1 GLN C 628      69.452  -3.797 -24.122  1.00 77.79           O
ATOM   4571  NE2 GLN C 628      68.450  -5.407 -22.933  1.00 70.60           N
ATOM   4572  N   ALA C 629      74.062  -6.013 -21.463  1.00 26.85           N
ATOM   4573  CA  ALA C 629      75.345  -6.561 -20.981  1.00 26.76           C
ATOM   4574  C   ALA C 629      75.177  -7.159 -19.583  1.00 29.44           C
ATOM   4575  O   ALA C 629      75.582  -8.282 -19.357  1.00 27.50           O
ATOM   4576  CB  ALA C 629      76.410  -5.491 -20.970  1.00 28.16           C
ATOM   4577  N   ARG C 630      74.438  -6.477 -18.713  1.00 28.02           N
ATOM   4578  CA  ARG C 630      74.122  -6.978 -17.368  1.00 27.54           C
ATOM   4579  C   ARG C 630      73.321  -8.295 -17.477  1.00 33.08           C
ATOM   4580  O   ARG C 630      73.600  -9.272 -16.761  1.00 32.28           O
ATOM   4581  CB  ARG C 630      73.314  -5.927 -16.635  1.00 23.31           C
ATOM   4582  CG  ARG C 630      73.075  -6.179 -15.164  1.00 20.13           C
ATOM   4583  CD  ARG C 630      72.413  -4.974 -14.563  1.00 22.09           C
ATOM   4584  NE  ARG C 630      70.964  -4.923 -14.828  1.00 25.60           N
ATOM   4585  CZ  ARG C 630      70.275  -3.902 -15.348  1.00 41.99           C
ATOM   4586  NH1 ARG C 630      70.895  -2.788 -15.724  1.00 31.14           N
ATOM   4587  NH2 ARG C 630      68.956  -3.988 -15.491  1.00 43.77           N
ATOM   4588  N   ALA C 631      72.379  -8.350 -18.425  1.00 31.50           N
ATOM   4589  CA  ALA C 631      71.619  -9.578 -18.624  1.00 32.20           C
ATOM   4590  C   ALA C 631      72.531 -10.738 -19.074  1.00 36.82           C
ATOM   4591  O   ALA C 631      72.345 -11.876 -18.616  1.00 36.64           O
ATOM   4592  CB  ALA C 631      70.486  -9.345 -19.612  1.00 33.83           C
ATOM   4593  N   LYS C 632      73.572 -10.437 -19.876  1.00 31.38           N
ATOM   4594  CA  LYS C 632      74.502 -11.476 -20.315  1.00 29.69           C
ATOM   4595  C   LYS C 632      75.449 -11.896 -19.184  1.00 32.78           C
ATOM   4596  O   LYS C 632      75.712 -13.080 -19.030  1.00 32.20           O
ATOM   4597  CB  LYS C 632      75.296 -11.020 -21.546  1.00 31.26           C
ATOM   4598  N   LEU C 633      75.957 -10.952 -18.388  1.00 30.73           N
ATOM   4599  CA  LEU C 633      76.869 -11.320 -17.291  1.00 29.89           C
ATOM   4600  C   LEU C 633      76.135 -12.151 -16.235  1.00 33.28           C
ATOM   4601  O   LEU C 633      76.731 -13.059 -15.659  1.00 32.67           O
ATOM   4602  CB  LEU C 633      77.536 -10.089 -16.672  1.00 30.45           C
ATOM   4603  CG  LEU C 633      78.656 -10.374 -15.636  1.00 34.53           C
ATOM   4604  CD1 LEU C 633      79.777 -11.172 -16.231  1.00 34.95           C
ATOM   4605  CD2 LEU C 633      79.202  -9.096 -15.083  1.00 38.79           C
ATOM   4606  N   VAL C 634      74.822 -11.896 -16.042  1.00 30.33           N
ATOM   4607  CA  VAL C 634      73.985 -12.700 -15.131  1.00 29.96           C
ATOM   4608  C   VAL C 634      73.958 -14.168 -15.625  1.00 36.30           C
ATOM   4609  O   VAL C 634      74.154 -15.084 -14.830  1.00 32.93           O
ATOM   4610  CB  VAL C 634      72.564 -12.107 -14.927  1.00 33.69           C
ATOM   4611  CG1 VAL C 634      71.651 -13.070 -14.179  1.00 33.18           C
ATOM   4612  CG2 VAL C 634      72.636 -10.774 -14.181  1.00 34.47           C
ATOM   4613  N   GLN C 635      73.773 -14.380 -16.938  1.00 33.50           N
ATOM   4614  CA  GLN C 635      73.768 -15.733 -17.508  1.00 33.64           C
ATOM   4615  C   GLN C 635      75.122 -16.407 -17.318  1.00 36.62           C
ATOM   4616  O   GLN C 635      75.162 -17.554 -16.898  1.00 34.41           O
ATOM   4617  CB  GLN C 635      73.395 -15.708 -19.009  1.00 35.42           C
ATOM   4618  N   LEU C 636      76.223 -15.685 -17.610  1.00 36.84           N
ATOM   4619  CA  LEU C 636      77.603 -16.169 -17.434  1.00 37.70           C
ATOM   4620  C   LEU C 636      77.868 -16.544 -15.973  1.00 42.55           C
ATOM   4621  O   LEU C 636      78.507 -17.562 -15.733  1.00 43.59           O
ATOM   4622  CB  LEU C 636      78.627 -15.103 -17.871  1.00 38.26           C
ATOM   4623  CG  LEU C 636      80.100 -15.592 -17.949  1.00 43.84           C
ATOM   4624  CD1 LEU C 636      80.294 -16.615 -19.067  1.00 44.07           C
ATOM   4625  CD2 LEU C 636      81.070 -14.435 -18.153  1.00 47.02           C
ATOM   4626  N   ALA C 637      77.437 -15.695 -15.012  1.00 37.61           N
ATOM   4627  CA  ALA C 637      77.580 -15.965 -13.570  1.00 36.97           C
ATOM   4628  C   ALA C 637      76.854 -17.239 -13.170  1.00 40.74           C
ATOM   4629  O   ALA C 637      77.404 -18.044 -12.408  1.00 39.10           O
ATOM   4630  CB  ALA C 637      77.066 -14.792 -12.760  1.00 37.46           C
ATOM   4631  N   GLN C 638      75.685 -17.496 -13.750  1.00 39.05           N
ATOM   4632  CA  GLN C 638      74.971 -18.725 -13.435  1.00 39.66           C
ATOM   4633  C   GLN C 638      75.715 -19.990 -13.872  1.00 46.94           C
ATOM   4634  O   GLN C 638      75.709 -20.959 -13.116  1.00 47.18           O
ATOM   4635  CB  GLN C 638      73.516 -18.651 -13.913  1.00 40.22           C
ATOM   4636  CG  GLN C 638      72.690 -17.619 -13.106  1.00 37.57           C
ATOM   4637  CD  GLN C 638      72.423 -18.035 -11.690  1.00 58.04           C
ATOM   4638  OE1 GLN C 638      72.845 -19.102 -11.240  1.00 51.46           O
ATOM   4639  NE2 GLN C 638      71.694 -17.197 -10.953  1.00 52.31           N
ATOM   4640  N   SER C 639      76.511 -19.929 -14.966  1.00 44.89           N
ATOM   4641  CA  SER C 639      77.324 -21.073 -15.398  1.00 43.60           C
ATOM   4642  C   SER C 639      78.490 -21.407 -14.440  1.00 46.85           C
ATOM   4643  O   SER C 639      79.008 -22.514 -14.504  1.00 48.89           O
ATOM   4644  CB  SER C 639      77.847 -20.867 -16.825  1.00 47.08           C
ATOM   4645  OG  SER C 639      78.975 -20.007 -16.887  1.00 55.44           O
ATOM   4646  N   LEU C 640      78.934 -20.462 -13.593  1.00 41.86           N
ATOM   4647  CA  LEU C 640      80.005 -20.718 -12.624  1.00 40.57           C
ATOM   4648  C   LEU C 640      79.474 -21.361 -11.352  1.00 41.89           C
ATOM   4649  O   LEU C 640      80.258 -21.899 -10.576  1.00 43.78           O
ATOM   4650  CB  LEU C 640      80.738 -19.421 -12.251  1.00 40.89           C
ATOM   4651  CG  LEU C 640      81.320 -18.628 -13.422  1.00 45.33           C
ATOM   4652  CD1 LEU C 640      82.022 -17.370 -12.914  1.00 45.16           C
ATOM   4653  CD2 LEU C 640      82.265 -19.484 -14.281  1.00 44.26           C
ATOM   4654  N   ASP C 641      78.161 -21.291 -11.123  1.00 33.58           N
ATOM   4655  CA  ASP C 641      77.525 -21.898  -9.966  1.00 31.30           C
ATOM   4656  C   ASP C 641      76.742 -23.158 -10.343  1.00 39.77           C
ATOM   4657  O   ASP C 641      75.662 -23.390  -9.827  1.00 39.02           O
ATOM   4658  CB  ASP C 641      76.622 -20.846  -9.306  1.00 30.60           C
ATOM   4659  CG  ASP C 641      76.239 -21.167  -7.888  1.00 33.34           C
ATOM   4660  OD1 ASP C 641      77.128 -21.550  -7.095  1.00 35.34           O
ATOM   4661  OD2 ASP C 641      75.065 -20.979  -7.546  1.00 32.89           O
ATOM   4662  N   THR C 642      77.297 -23.959 -11.284  1.00 41.64           N
ATOM   4663  CA  THR C 642      76.698 -25.201 -11.799  1.00 61.00           C
ATOM   4664  C   THR C 642      77.255 -26.385 -11.018  1.00 89.67           C
ATOM   4665  O   THR C 642      76.491 -27.115 -10.393  1.00 66.71           O
ATOM   4666  CB  THR C 642      76.959 -25.308 -13.322  1.00 66.63           C
ATOM   4667  OG1 THR C 642      76.290 -24.231 -13.981  1.00 60.17           O
ATOM   4668  CG2 THR C 642      76.493 -26.641 -13.922  1.00 64.77           C
ATOM   4669  N   ALA C 643      58.464 -21.631  29.442  1.00 53.27           N
ATOM   4670  CA  ALA C 643      59.497 -21.717  28.486  1.00 52.38           C
ATOM   4671  C   ALA C 643      59.005 -20.906  27.291  1.00 52.47           C
ATOM   4672  O   ALA C 643      59.728 -20.061  26.859  1.00 51.29           O
ATOM   4673  CB  ALA C 643      59.834 -23.172  28.130  1.00 53.20           C
ATOM   4674  N   HIS C 644      57.795 -21.108  26.761  1.00 47.13           N
ATOM   4675  CA  HIS C 644      57.453 -20.286  25.603  1.00 45.54           C
ATOM   4676  C   HIS C 644      56.131 -19.589  25.865  1.00 46.26           C
ATOM   4677  O   HIS C 644      55.338 -20.072  26.687  1.00 45.33           O
ATOM   4678  CB  HIS C 644      57.385 -21.120  24.311  1.00 46.11           C
ATOM   4679  CG  HIS C 644      58.723 -21.506  23.760  1.00 49.40           C
ATOM   4680  ND1 HIS C 644      59.544 -22.399  24.419  1.00 51.46           N
ATOM   4681  CD2 HIS C 644      59.335 -21.113  22.622  1.00 50.75           C
ATOM   4682  CE1 HIS C 644      60.633 -22.511  23.675  1.00 50.19           C
ATOM   4683  NE2 HIS C 644      60.548 -21.763  22.581  1.00 50.46           N
ATOM   4684  N   TRP C 645      55.931 -18.415  25.205  1.00 39.91           N
ATOM   4685  CA  TRP C 645      54.749 -17.567  25.327  1.00 38.39           C
ATOM   4686  C   TRP C 645      54.211 -17.090  24.002  1.00 40.55           C
ATOM   4687  O   TRP C 645      54.980 -16.845  23.066  1.00 39.62           O
ATOM   4688  CB  TRP C 645      55.088 -16.283  26.122  1.00 36.32           C
ATOM   4689  CG  TRP C 645      55.303 -16.500  27.585  1.00 36.83           C
ATOM   4690  CD1 TRP C 645      56.425 -16.983  28.186  1.00 39.60           C
ATOM   4691  CD2 TRP C 645      54.372 -16.222  28.632  1.00 36.67           C
ATOM   4692  NE1 TRP C 645      56.253 -17.015  29.547  1.00 39.28           N
ATOM   4693  CE2 TRP C 645      54.986 -16.583  29.846  1.00 40.94           C
ATOM   4694  CE3 TRP C 645      53.071 -15.695  28.662  1.00 38.59           C
ATOM   4695  CZ2 TRP C 645      54.345 -16.436  31.085  1.00 40.71           C
ATOM   4696  CZ3 TRP C 645      52.428 -15.562  29.890  1.00 40.59           C
ATOM   4697  CH2 TRP C 645      53.074 -15.908  31.082  1.00 41.38           C
ATOM   4698  N   THR C 646      52.890 -16.849  23.970  1.00 36.67           N
ATOM   4699  CA  THR C 646      52.191 -16.190  22.877  1.00 37.03           C
ATOM   4700  C   THR C 646      51.608 -14.929  23.508  1.00 39.64           C
ATOM   4701  O   THR C 646      51.573 -14.804  24.745  1.00 36.42           O
ATOM   4702  CB  THR C 646      51.076 -17.056  22.284  1.00 43.25           C
ATOM   4703  OG1 THR C 646      50.212 -17.488  23.341  1.00 44.91           O
ATOM   4704  CG2 THR C 646      51.624 -18.201  21.454  1.00 44.18           C
ATOM   4705  N   ILE C 647      51.122 -14.017  22.684  1.00 37.19           N
ATOM   4706  CA  ILE C 647      50.540 -12.788  23.207  1.00 37.33           C
ATOM   4707  C   ILE C 647      49.521 -12.238  22.259  1.00 37.66           C
ATOM   4708  O   ILE C 647      49.648 -12.380  21.041  1.00 36.22           O
ATOM   4709  CB  ILE C 647      51.640 -11.735  23.569  1.00 41.89           C
ATOM   4710  CG1 ILE C 647      51.022 -10.393  24.045  1.00 42.62           C
ATOM   4711  CG2 ILE C 647      52.600 -11.511  22.420  1.00 43.40           C
ATOM   4712  CD1 ILE C 647      51.884  -9.554  24.898  1.00 51.15           C
ATOM   4713  N   ASN C 648      48.491 -11.644  22.860  1.00 32.82           N
ATOM   4714  CA  ASN C 648      47.410 -10.994  22.170  1.00 34.24           C
ATOM   4715  C   ASN C 648      46.967  -9.852  23.088  1.00 38.84           C
ATOM   4716  O   ASN C 648      46.159 -10.036  24.005  1.00 37.94           O
ATOM   4717  CB  ASN C 648      46.286 -12.001  21.859  1.00 36.86           C
ATOM   4718  CG  ASN C 648      45.241 -11.487  20.892  1.00 65.97           C
ATOM   4719  OD1 ASN C 648      45.542 -10.675  20.005  1.00 67.75           O
ATOM   4720  ND2 ASN C 648      43.988 -11.924  21.025  1.00 52.45           N
ATOM   4721  N   LEU C 649      47.629  -8.710  22.929  1.00 34.74           N
ATOM   4722  CA  LEU C 649      47.341  -7.518  23.708  1.00 32.73           C
ATOM   4723  C   LEU C 649      46.774  -6.489  22.745  1.00 35.93           C
ATOM   4724  O   LEU C 649      47.424  -6.155  21.762  1.00 36.02           O
ATOM   4725  CB  LEU C 649      48.619  -7.039  24.383  1.00 32.60           C
ATOM   4726  CG  LEU C 649      48.447  -5.951  25.407  1.00 38.33           C
ATOM   4727  CD1 LEU C 649      47.700  -6.465  26.653  1.00 38.47           C
ATOM   4728  CD2 LEU C 649      49.799  -5.342  25.786  1.00 41.33           C
ATOM   4729  N   LYS C 650      45.568  -5.996  23.010  1.00 33.05           N
ATOM   4730  CA  LYS C 650      44.835  -5.079  22.120  1.00 34.09           C
ATOM   4731  C   LYS C 650      44.554  -3.719  22.749  1.00 39.41           C
ATOM   4732  O   LYS C 650      43.923  -3.684  23.796  1.00 39.66           O
ATOM   4733  CB  LYS C 650      43.490  -5.751  21.740  1.00 37.38           C
ATOM   4734  CG  LYS C 650      43.634  -7.028  20.916  1.00 57.87           C
ATOM   4735  CD  LYS C 650      42.553  -8.079  21.255  1.00 69.39           C
ATOM   4736  CE  LYS C 650      42.060  -8.850  20.049  1.00 75.23           C
ATOM   4737  NZ  LYS C 650      41.671 -10.245  20.399  1.00 83.51           N
ATOM   4738  N   ASP C 651      44.973  -2.589  22.107  1.00 39.48           N
ATOM   4739  CA  ASP C 651      44.697  -1.234  22.603  1.00 40.86           C
ATOM   4740  C   ASP C 651      44.982  -1.087  24.107  1.00 43.39           C
ATOM   4741  O   ASP C 651      44.189  -0.505  24.856  1.00 44.21           O
ATOM   4742  CB  ASP C 651      43.252  -0.867  22.222  1.00 44.43           C
ATOM   4743  CG  ASP C 651      42.858   0.582  22.433  1.00 64.41           C
ATOM   4744  OD1 ASP C 651      43.391   1.455  21.709  1.00 67.95           O
ATOM   4745  OD2 ASP C 651      42.019   0.840  23.316  1.00 73.85           O
ATOM   4746  N   ALA C 652      46.126  -1.632  24.547  1.00 37.13           N
ATOM   4747  CA  ALA C 652      46.515  -1.563  25.942  1.00 35.11           C
ATOM   4748  C   ALA C 652      47.478  -0.421  26.171  1.00 35.20           C
ATOM   4749  O   ALA C 652      48.218  -0.019  25.274  1.00 31.21           O
ATOM   4750  CB  ALA C 652      47.163  -2.870  26.356  1.00 35.44           C
ATOM   4751  N   ASP C 653      47.466   0.111  27.391  1.00 31.37           N
ATOM   4752  CA  ASP C 653      48.412   1.150  27.762  1.00 29.00           C
ATOM   4753  C   ASP C 653      49.817   0.539  27.632  1.00 29.52           C
ATOM   4754  O   ASP C 653      50.004  -0.635  27.960  1.00 28.17           O
ATOM   4755  CB  ASP C 653      48.179   1.614  29.204  1.00 30.21           C
ATOM   4756  CG  ASP C 653      48.876   2.928  29.536  1.00 33.72           C
ATOM   4757  OD1 ASP C 653      50.113   2.987  29.432  1.00 34.30           O
ATOM   4758  OD2 ASP C 653      48.180   3.896  29.891  1.00 42.66           O
ATOM   4759  N   ILE C 654      50.784   1.311  27.131  1.00 25.33           N
ATOM   4760  CA  ILE C 654      52.164   0.822  27.014  1.00 25.57           C
ATOM   4761  C   ILE C 654      52.704   0.390  28.382  1.00 28.31           C
ATOM   4762  O   ILE C 654      53.499  -0.537  28.466  1.00 26.85           O
ATOM   4763  CB  ILE C 654      53.072   1.864  26.315  1.00 27.59           C
ATOM   4764  CG1 ILE C 654      54.389   1.205  25.845  1.00 28.11           C
ATOM   4765  CG2 ILE C 654      53.356   3.077  27.225  1.00 25.31           C
ATOM   4766  CD1 ILE C 654      55.205   2.099  24.947  1.00 29.10           C
ATOM   4767  N   ARG C 655      52.247   1.044  29.463  1.00 25.57           N
ATOM   4768  CA  ARG C 655      52.657   0.681  30.821  1.00 24.97           C
ATOM   4769  C   ARG C 655      52.184  -0.707  31.257  1.00 28.76           C
ATOM   4770  O   ARG C 655      52.876  -1.365  32.042  1.00 27.52           O
ATOM   4771  CB  ARG C 655      52.272   1.783  31.802  1.00 27.03           C
ATOM   4772  CG  ARG C 655      53.096   3.054  31.515  1.00 35.29           C
ATOM   4773  CD  ARG C 655      52.460   4.305  32.018  1.00 42.48           C
ATOM   4774  NE  ARG C 655      53.301   5.505  31.845  1.00 35.64           N
ATOM   4775  CZ  ARG C 655      54.345   5.862  32.604  1.00 37.29           C
ATOM   4776  NH1 ARG C 655      54.757   5.081  33.597  1.00 35.15           N
ATOM   4777  NH2 ARG C 655      54.986   6.995  32.369  1.00 30.37           N
ATOM   4778  N   GLU C 656      51.037  -1.177  30.724  1.00 26.83           N
ATOM   4779  CA  GLU C 656      50.557  -2.537  30.969  1.00 26.83           C
ATOM   4780  C   GLU C 656      51.458  -3.509  30.234  1.00 29.54           C
ATOM   4781  O   GLU C 656      51.901  -4.499  30.807  1.00 27.33           O
ATOM   4782  CB  GLU C 656      49.089  -2.715  30.511  1.00 29.05           C
ATOM   4783  CG  GLU C 656      48.617  -4.160  30.628  1.00 33.95           C
ATOM   4784  CD  GLU C 656      47.141  -4.411  30.472  1.00 39.56           C
ATOM   4785  OE1 GLU C 656      46.364  -3.438  30.383  1.00 42.32           O
ATOM   4786  OE2 GLU C 656      46.759  -5.602  30.430  1.00 33.90           O
ATOM   4787  N   PHE C 657      51.785  -3.202  28.978  1.00 24.90           N
ATOM   4788  CA  PHE C 657      52.689  -4.058  28.223  1.00 24.18           C
ATOM   4789  C   PHE C 657      54.047  -4.189  28.926  1.00 27.83           C
ATOM   4790  O   PHE C 657      54.567  -5.294  29.021  1.00 26.22           O
ATOM   4791  CB  PHE C 657      52.847  -3.554  26.790  1.00 26.50           C
ATOM   4792  CG  PHE C 657      53.854  -4.340  25.987  1.00 28.04           C
ATOM   4793  CD1 PHE C 657      53.593  -5.640  25.611  1.00 32.41           C
ATOM   4794  CD2 PHE C 657      55.088  -3.797  25.673  1.00 30.79           C
ATOM   4795  CE1 PHE C 657      54.543  -6.381  24.898  1.00 33.20           C
ATOM   4796  CE2 PHE C 657      56.042  -4.542  24.976  1.00 32.97           C
ATOM   4797  CZ  PHE C 657      55.757  -5.824  24.577  1.00 29.93           C
ATOM   4798  N   ILE C 658      54.585  -3.094  29.486  1.00 24.72           N
ATOM   4799  CA  ILE C 658      55.857  -3.130  30.238  1.00 22.78           C
ATOM   4800  C   ILE C 658      55.752  -4.055  31.466  1.00 25.65           C
ATOM   4801  O   ILE C 658      56.660  -4.861  31.715  1.00 23.42           O
ATOM   4802  CB  ILE C 658      56.302  -1.685  30.618  1.00 25.42           C
ATOM   4803  CG1 ILE C 658      56.700  -0.903  29.340  1.00 26.14           C
ATOM   4804  CG2 ILE C 658      57.461  -1.712  31.626  1.00 25.49           C
ATOM   4805  CD1 ILE C 658      56.617   0.695  29.476  1.00 32.17           C
ATOM   4806  N   ASP C 659      54.660  -3.919  32.241  1.00 23.15           N
ATOM   4807  CA  ASP C 659      54.386  -4.775  33.417  1.00 25.31           C
ATOM   4808  C   ASP C 659      54.268  -6.256  33.000  1.00 30.93           C
ATOM   4809  O   ASP C 659      54.809  -7.127  33.675  1.00 30.59           O
ATOM   4810  CB  ASP C 659      53.063  -4.377  34.099  1.00 27.13           C
ATOM   4811  CG  ASP C 659      53.091  -3.091  34.879  1.00 30.00           C
ATOM   4812  OD1 ASP C 659      54.193  -2.646  35.240  1.00 27.43           O
ATOM   4813  OD2 ASP C 659      51.991  -2.572  35.207  1.00 30.89           O
ATOM   4814  N   GLN C 660      53.615  -6.524  31.847  1.00 29.51           N
ATOM   4815  CA  GLN C 660      53.471  -7.918  31.354  1.00 29.38           C
ATOM   4816  C   GLN C 660      54.816  -8.480  30.916  1.00 31.85           C
ATOM   4817  O   GLN C 660      55.061  -9.665  31.116  1.00 30.89           O
ATOM   4818  CB  GLN C 660      52.411  -8.074  30.242  1.00 30.50           C
ATOM   4819  CG  GLN C 660      50.978  -7.606  30.535  1.00 37.20           C
ATOM   4820  CD  GLN C 660      50.278  -8.052  31.815  1.00 60.90           C
ATOM   4821  OE1 GLN C 660      50.857  -8.640  32.735  1.00 56.62           O
ATOM   4822  NE2 GLN C 660      48.982  -7.739  31.904  1.00 43.85           N
ATOM   4823  N   ILE C 661      55.734  -7.637  30.411  1.00 29.24           N
ATOM   4824  CA  ILE C 661      57.095  -8.081  30.062  1.00 28.61           C
ATOM   4825  C   ILE C 661      57.880  -8.369  31.330  1.00 33.71           C
ATOM   4826  O   ILE C 661      58.716  -9.279  31.333  1.00 32.92           O
ATOM   4827  CB  ILE C 661      57.832  -7.074  29.122  1.00 31.43           C
ATOM   4828  CG1 ILE C 661      57.182  -7.069  27.728  1.00 31.69           C
ATOM   4829  CG2 ILE C 661      59.347  -7.389  29.005  1.00 32.68           C
ATOM   4830  CD1 ILE C 661      57.439  -8.331  26.875  1.00 35.96           C
ATOM   4831  N   SER C 662      57.653  -7.584  32.393  1.00 31.35           N
ATOM   4832  CA  SER C 662      58.320  -7.823  33.668  1.00 30.20           C
ATOM   4833  C   SER C 662      57.846  -9.140  34.269  1.00 34.50           C
ATOM   4834  O   SER C 662      58.664  -9.889  34.778  1.00 32.93           O
ATOM   4835  CB  SER C 662      58.069  -6.685  34.650  1.00 31.25           C
ATOM   4836  OG  SER C 662      58.621  -5.474  34.171  1.00 38.43           O
ATOM   4837  N   GLU C 663      56.538  -9.430  34.207  1.00 34.94           N
ATOM   4838  CA  GLU C 663      55.984 -10.704  34.716  1.00 36.06           C
ATOM   4839  C   GLU C 663      56.522 -11.911  33.892  1.00 40.22           C
ATOM   4840  O   GLU C 663      56.886 -12.919  34.480  1.00 39.12           O
ATOM   4841  CB  GLU C 663      54.443 -10.689  34.708  1.00 37.83           C
ATOM   4842  CG  GLU C 663      53.785 -11.800  35.529  1.00 52.82           C
ATOM   4843  CD  GLU C 663      53.553 -11.569  37.020  1.00 74.22           C
ATOM   4844  OE1 GLU C 663      54.092 -10.598  37.603  1.00 41.05           O
ATOM   4845  OE2 GLU C 663      52.819 -12.391  37.616  1.00 77.57           O
ATOM   4846  N   ILE C 664      56.618 -11.778  32.529  1.00 35.87           N
ATOM   4847  CA  ILE C 664      57.145 -12.851  31.668  1.00 35.95           C
ATOM   4848  C   ILE C 664      58.641 -13.050  31.896  1.00 41.47           C
ATOM   4849  O   ILE C 664      59.078 -14.178  32.127  1.00 41.92           O
ATOM   4850  CB  ILE C 664      56.842 -12.635  30.127  1.00 38.35           C
ATOM   4851  CG1 ILE C 664      55.326 -12.736  29.843  1.00 38.55           C
ATOM   4852  CG2 ILE C 664      57.610 -13.679  29.278  1.00 38.24           C
ATOM   4853  CD1 ILE C 664      54.803 -12.205  28.466  1.00 44.24           C
ATOM   4854  N   THR C 665      59.427 -11.980  31.778  1.00 38.74           N
ATOM   4855  CA  THR C 665      60.895 -12.056  31.857  1.00 38.95           C
ATOM   4856  C   THR C 665      61.547 -11.977  33.248  1.00 45.78           C
ATOM   4857  O   THR C 665      62.732 -12.305  33.355  1.00 44.91           O
ATOM   4858  CB  THR C 665      61.494 -10.944  30.962  1.00 42.73           C
ATOM   4859  OG1 THR C 665      61.190  -9.680  31.545  1.00 39.63           O
ATOM   4860  CG2 THR C 665      60.989 -11.019  29.523  1.00 37.92           C
ATOM   4861  N   GLY C 666      60.842 -11.429  34.245  1.00 43.91           N
ATOM   4862  CA  GLY C 666      61.372 -11.239  35.589  1.00 45.43           C
ATOM   4863  C   GLY C 666      62.198  -9.973  35.752  1.00 51.16           C
ATOM   4864  O   GLY C 666      62.611  -9.647  36.868  1.00 52.38           O
ATOM   4865  N   GLU C 667      62.408  -9.220  34.653  1.00 47.76           N
ATOM   4866  CA  GLU C 667      63.176  -7.981  34.662  1.00 46.74           C
ATOM   4867  C   GLU C 667      62.319  -6.869  35.241  1.00 50.13           C
ATOM   4868  O   GLU C 667      61.141  -6.777  34.915  1.00 48.24           O
ATOM   4869  CB  GLU C 667      63.597  -7.601  33.239  1.00 47.96           C
ATOM   4870  N   THR C 668      62.900  -6.018  36.089  1.00 47.88           N
ATOM   4871  CA  THR C 668      62.155  -4.893  36.661  1.00 47.58           C
ATOM   4872  C   THR C 668      62.609  -3.607  35.967  1.00 44.60           C
ATOM   4873  O   THR C 668      63.783  -3.457  35.647  1.00 44.36           O
ATOM   4874  CB  THR C 668      62.250  -4.909  38.191  1.00 65.50           C
ATOM   4875  OG1 THR C 668      63.538  -5.403  38.581  1.00 68.10           O
ATOM   4876  CG2 THR C 668      61.167  -5.785  38.814  1.00 68.10           C
ATOM   4877  N   PHE C 669      61.658  -2.736  35.644  1.00 37.27           N
ATOM   4878  CA  PHE C 669      61.949  -1.480  34.960  1.00 34.35           C
ATOM   4879  C   PHE C 669      61.521  -0.296  35.747  1.00 39.96           C
ATOM   4880  O   PHE C 669      60.461  -0.302  36.359  1.00 39.75           O
ATOM   4881  CB  PHE C 669      61.265  -1.413  33.589  1.00 33.21           C
ATOM   4882  CG  PHE C 669      61.616  -2.565  32.684  1.00 32.21           C
ATOM   4883  CD1 PHE C 669      62.871  -2.649  32.097  1.00 32.53           C
ATOM   4884  CD2 PHE C 669      60.701  -3.569  32.430  1.00 32.60           C
ATOM   4885  CE1 PHE C 669      63.197  -3.706  31.267  1.00 32.66           C
ATOM   4886  CE2 PHE C 669      61.025  -4.619  31.584  1.00 35.02           C
ATOM   4887  CZ  PHE C 669      62.282  -4.696  31.037  1.00 31.91           C
ATOM   4888  N   VAL C 670      62.304   0.761  35.606  1.00 37.48           N
ATOM   4889  CA  VAL C 670      62.012   2.059  36.168  1.00 37.25           C
ATOM   4890  C   VAL C 670      61.658   2.892  34.929  1.00 38.97           C
ATOM   4891  O   VAL C 670      62.443   3.008  33.988  1.00 39.52           O
ATOM   4892  CB  VAL C 670      63.120   2.577  37.110  1.00 41.73           C
ATOM   4893  CG1 VAL C 670      63.131   1.732  38.393  1.00 41.72           C
ATOM   4894  CG2 VAL C 670      64.502   2.553  36.458  1.00 41.48           C
ATOM   4895  N   VAL C 671      60.394   3.286  34.864  1.00 33.68           N
ATOM   4896  CA  VAL C 671      59.774   3.925  33.708  1.00 31.85           C
ATOM   4897  C   VAL C 671      59.723   5.424  33.927  1.00 37.49           C
ATOM   4898  O   VAL C 671      59.192   5.899  34.940  1.00 37.62           O
ATOM   4899  CB  VAL C 671      58.367   3.325  33.504  1.00 32.88           C
ATOM   4900  CG1 VAL C 671      57.664   3.926  32.301  1.00 32.24           C
ATOM   4901  CG2 VAL C 671      58.445   1.803  33.402  1.00 32.27           C
ATOM   4902  N   ASP C 672      60.287   6.162  32.981  1.00 31.79           N
ATOM   4903  CA  ASP C 672      60.297   7.617  33.040  1.00 31.09           C
ATOM   4904  C   ASP C 672      58.856   8.183  32.993  1.00 36.94           C
ATOM   4905  O   ASP C 672      58.037   7.699  32.202  1.00 37.76           O
ATOM   4906  CB  ASP C 672      61.134   8.170  31.886  1.00 31.72           C
ATOM   4907  CG  ASP C 672      61.307   9.677  31.881  1.00 33.27           C
ATOM   4908  OD1 ASP C 672      60.428  10.373  31.343  1.00 32.71           O
ATOM   4909  OD2 ASP C 672      62.359  10.143  32.342  1.00 39.35           O
ATOM   4910  N   PRO C 673      58.540   9.220  33.803  1.00 33.39           N
ATOM   4911  CA  PRO C 673      57.161   9.748  33.816  1.00 32.15           C
ATOM   4912  C   PRO C 673      56.568  10.116  32.456  1.00 34.00           C
ATOM   4913  O   PRO C 673      55.348  10.065  32.313  1.00 29.87           O
ATOM   4914  CB  PRO C 673      57.247  10.982  34.730  1.00 34.22           C
ATOM   4915  CG  PRO C 673      58.479  10.827  35.517  1.00 38.70           C
ATOM   4916  CD  PRO C 673      59.390   9.879  34.824  1.00 35.06           C
ATOM   4917  N   ARG C 674      57.420  10.505  31.477  1.00 32.73           N
ATOM   4918  CA  ARG C 674      56.987  10.905  30.126  1.00 33.36           C
ATOM   4919  C   ARG C 674      56.597   9.732  29.196  1.00 37.21           C
ATOM   4920  O   ARG C 674      56.033   9.968  28.121  1.00 37.61           O
ATOM   4921  CB  ARG C 674      58.090  11.758  29.444  1.00 33.69           C
ATOM   4922  N   VAL C 675      56.862   8.505  29.598  1.00 33.00           N
ATOM   4923  CA  VAL C 675      56.468   7.346  28.796  1.00 32.26           C
ATOM   4924  C   VAL C 675      54.926   7.259  28.747  1.00 34.18           C
ATOM   4925  O   VAL C 675      54.266   7.302  29.782  1.00 31.56           O
ATOM   4926  CB  VAL C 675      57.144   6.060  29.338  1.00 34.50           C
ATOM   4927  CG1 VAL C 675      56.597   4.808  28.659  1.00 34.58           C
ATOM   4928  CG2 VAL C 675      58.654   6.138  29.151  1.00 33.89           C
ATOM   4929  N   LYS C 676      54.361   7.210  27.543  1.00 31.12           N
ATOM   4930  CA  LYS C 676      52.911   7.123  27.362  1.00 31.38           C
ATOM   4931  C   LYS C 676      52.582   6.531  25.990  1.00 35.14           C
ATOM   4932  O   LYS C 676      53.480   6.414  25.154  1.00 33.62           O
ATOM   4933  CB  LYS C 676      52.303   8.524  27.484  1.00 34.92           C
ATOM   4934  N   GLY C 677      51.336   6.124  25.785  1.00 32.42           N
ATOM   4935  CA  GLY C 677      50.884   5.550  24.517  1.00 31.98           C
ATOM   4936  C   GLY C 677      50.052   4.292  24.645  1.00 34.70           C
ATOM   4937  O   GLY C 677      50.074   3.622  25.683  1.00 33.23           O
ATOM   4938  N   GLN C 678      49.335   3.970  23.556  1.00 30.37           N
ATOM   4939  CA  GLN C 678      48.480   2.784  23.420  1.00 30.23           C
ATOM   4940  C   GLN C 678      49.184   1.814  22.468  1.00 34.54           C
ATOM   4941  O   GLN C 678      49.703   2.244  21.433  1.00 34.54           O
ATOM   4942  CB  GLN C 678      47.120   3.138  22.806  1.00 30.53           C
ATOM   4943  CG  GLN C 678      46.144   3.911  23.684  1.00 45.63           C
ATOM   4944  CD  GLN C 678      45.859   3.246  24.999  1.00 54.85           C
ATOM   4945  OE1 GLN C 678      46.554   3.472  25.980  1.00 41.57           O
ATOM   4946  NE2 GLN C 678      44.829   2.422  25.072  1.00 57.09           N
ATOM   4947  N   VAL C 679      49.235   0.531  22.826  1.00 29.34           N
ATOM   4948  CA  VAL C 679      49.875  -0.488  22.000  1.00 29.46           C
ATOM   4949  C   VAL C 679      48.982  -1.691  21.758  1.00 33.26           C
ATOM   4950  O   VAL C 679      48.125  -2.035  22.589  1.00 30.43           O
ATOM   4951  CB  VAL C 679      51.247  -0.905  22.588  1.00 32.68           C
ATOM   4952  CG1 VAL C 679      52.126   0.324  22.825  1.00 31.61           C
ATOM   4953  CG2 VAL C 679      51.099  -1.711  23.876  1.00 32.64           C
ATOM   4954  N   SER C 680      49.194  -2.318  20.588  1.00 29.16           N
ATOM   4955  CA  SER C 680      48.595  -3.580  20.223  1.00 29.10           C
ATOM   4956  C   SER C 680      49.792  -4.464  19.825  1.00 31.79           C
ATOM   4957  O   SER C 680      50.589  -4.064  18.964  1.00 30.00           O
ATOM   4958  CB  SER C 680      47.587  -3.422  19.089  1.00 34.22           C
ATOM   4959  OG  SER C 680      46.494  -2.596  19.457  1.00 37.50           O
ATOM   4960  N   VAL C 681      49.963  -5.598  20.514  1.00 27.31           N
ATOM   4961  CA  VAL C 681      51.096  -6.509  20.361  1.00 27.30           C
ATOM   4962  C   VAL C 681      50.538  -7.936  20.195  1.00 34.86           C
ATOM   4963  O   VAL C 681      49.813  -8.415  21.072  1.00 31.77           O
ATOM   4964  CB  VAL C 681      52.024  -6.423  21.588  1.00 30.36           C
ATOM   4965  CG1 VAL C 681      53.268  -7.276  21.390  1.00 30.10           C
ATOM   4966  CG2 VAL C 681      52.392  -4.979  21.880  1.00 29.57           C
ATOM   4967  N   VAL C 682      50.860  -8.599  19.060  1.00 34.14           N
ATOM   4968  CA  VAL C 682      50.364  -9.939  18.736  1.00 33.95           C
ATOM   4969  C   VAL C 682      51.468 -10.867  18.292  1.00 32.75           C
ATOM   4970  O   VAL C 682      52.218 -10.542  17.379  1.00 32.17           O
ATOM   4971  CB  VAL C 682      49.305  -9.870  17.609  1.00 40.57           C
ATOM   4972  CG1 VAL C 682      48.671 -11.247  17.353  1.00 41.27           C
ATOM   4973  CG2 VAL C 682      48.235  -8.831  17.910  1.00 41.12           C
ATOM   4974  N   SER C 683      51.510 -12.059  18.864  1.00 27.29           N
ATOM   4975  CA  SER C 683      52.369 -13.147  18.412  1.00 27.07           C
ATOM   4976  C   SER C 683      51.585 -14.440  18.579  1.00 32.70           C
ATOM   4977  O   SER C 683      51.272 -14.823  19.714  1.00 31.06           O
ATOM   4978  CB  SER C 683      53.668 -13.212  19.207  1.00 30.39           C
ATOM   4979  OG  SER C 683      54.575 -14.182  18.698  1.00 31.80           O
ATOM   4980  N   LYS C 684      51.193 -15.056  17.450  1.00 30.80           N
ATOM   4981  CA  LYS C 684      50.524 -16.361  17.427  1.00 32.15           C
ATOM   4982  C   LYS C 684      51.612 -17.435  17.503  1.00 39.06           C
ATOM   4983  O   LYS C 684      51.348 -18.532  17.991  1.00 41.35           O
ATOM   4984  CB  LYS C 684      49.628 -16.530  16.194  1.00 34.78           C
ATOM   4985  CG  LYS C 684      48.267 -15.866  16.354  1.00 53.46           C
ATOM   4986  CD  LYS C 684      47.528 -15.722  15.026  1.00 61.77           C
ATOM   4987  CE  LYS C 684      46.044 -15.480  15.214  1.00 69.21           C
ATOM   4988  NZ  LYS C 684      45.744 -14.160  15.838  1.00 76.41           N
ATOM   4989  N   ALA C 685      52.847 -17.098  17.070  1.00 35.93           N
ATOM   4990  CA  ALA C 685      54.022 -17.951  17.193  1.00 35.39           C
ATOM   4991  C   ALA C 685      54.464 -17.971  18.654  1.00 39.09           C
ATOM   4992  O   ALA C 685      54.418 -16.945  19.330  1.00 35.89           O
ATOM   4993  CB  ALA C 685      55.153 -17.401  16.345  1.00 35.92           C
ATOM   4994  N   GLN C 686      54.960 -19.123  19.119  1.00 39.04           N
ATOM   4995  CA  GLN C 686      55.459 -19.291  20.476  1.00 38.73           C
ATOM   4996  C   GLN C 686      56.861 -18.689  20.571  1.00 42.85           C
ATOM   4997  O   GLN C 686      57.716 -18.957  19.728  1.00 42.98           O
ATOM   4998  CB  GLN C 686      55.459 -20.768  20.871  1.00 40.05           C
ATOM   4999  CG  GLN C 686      54.061 -21.399  20.849  1.00 52.50           C
ATOM   5000  CD  GLN C 686      54.043 -22.836  21.350  1.00 70.13           C
ATOM   5001  OE1 GLN C 686      54.837 -23.239  22.209  1.00 66.93           O
ATOM   5002  NE2 GLN C 686      53.086 -23.632  20.884  1.00 56.62           N
ATOM   5003  N   LEU C 687      57.079 -17.826  21.557  1.00 38.63           N
ATOM   5004  CA  LEU C 687      58.350 -17.139  21.741  1.00 37.59           C
ATOM   5005  C   LEU C 687      59.035 -17.571  23.021  1.00 38.02           C
ATOM   5006  O   LEU C 687      58.381 -17.685  24.047  1.00 36.67           O
ATOM   5007  CB  LEU C 687      58.093 -15.630  21.822  1.00 37.33           C
ATOM   5008  CG  LEU C 687      57.378 -14.983  20.636  1.00 40.97           C
ATOM   5009  CD1 LEU C 687      57.163 -13.523  20.889  1.00 41.01           C
ATOM   5010  CD2 LEU C 687      58.161 -15.175  19.359  1.00 40.13           C
ATOM   5011  N   SER C 688      60.370 -17.704  22.969  1.00 34.15           N
ATOM   5012  CA  SER C 688      61.214 -18.005  24.113  1.00 34.44           C
ATOM   5013  C   SER C 688      61.387 -16.711  24.939  1.00 40.01           C
ATOM   5014  O   SER C 688      61.106 -15.616  24.436  1.00 37.88           O
ATOM   5015  CB  SER C 688      62.589 -18.487  23.653  1.00 34.82           C
ATOM   5016  OG  SER C 688      63.391 -17.415  23.178  1.00 35.33           O
ATOM   5017  N   LEU C 689      61.929 -16.834  26.155  1.00 37.99           N
ATOM   5018  CA  LEU C 689      62.134 -15.678  27.030  1.00 37.73           C
ATOM   5019  C   LEU C 689      62.947 -14.594  26.321  1.00 39.67           C
ATOM   5020  O   LEU C 689      62.558 -13.427  26.342  1.00 36.19           O
ATOM   5021  CB  LEU C 689      62.837 -16.086  28.336  1.00 38.36           C
ATOM   5022  N   SER C 690      64.046 -15.000  25.651  1.00 36.64           N
ATOM   5023  CA  SER C 690      64.915 -14.090  24.915  1.00 36.20           C
ATOM   5024  C   SER C 690      64.175 -13.457  23.720  1.00 38.32           C
ATOM   5025  O   SER C 690      64.392 -12.279  23.429  1.00 37.74           O
ATOM   5026  CB  SER C 690      66.184 -14.808  24.466  1.00 40.18           C
ATOM   5027  OG  SER C 690      65.901 -15.769  23.463  1.00 54.95           O
ATOM   5028  N   GLU C 691      63.294 -14.212  23.055  1.00 33.10           N
ATOM   5029  CA  GLU C 691      62.521 -13.673  21.937  1.00 31.20           C
ATOM   5030  C   GLU C 691      61.416 -12.708  22.406  1.00 31.67           C
ATOM   5031  O   GLU C 691      61.115 -11.747  21.710  1.00 27.88           O
ATOM   5032  CB  GLU C 691      61.971 -14.772  21.025  1.00 32.49           C
ATOM   5033  CG  GLU C 691      63.072 -15.622  20.401  1.00 40.14           C
ATOM   5034  CD  GLU C 691      62.673 -17.010  19.940  1.00 49.37           C
ATOM   5035  OE1 GLU C 691      61.577 -17.483  20.320  1.00 30.60           O
ATOM   5036  OE2 GLU C 691      63.470 -17.629  19.194  1.00 39.47           O
ATOM   5037  N   VAL C 692      60.862 -12.925  23.596  1.00 29.75           N
ATOM   5038  CA  VAL C 692      59.874 -12.001  24.181  1.00 29.55           C
ATOM   5039  C   VAL C 692      60.585 -10.665  24.455  1.00 33.80           C
ATOM   5040  O   VAL C 692      60.010  -9.603  24.217  1.00 33.45           O
ATOM   5041  CB  VAL C 692      59.231 -12.593  25.469  1.00 32.68           C
ATOM   5042  CG1 VAL C 692      58.457 -11.533  26.250  1.00 32.96           C
ATOM   5043  CG2 VAL C 692      58.318 -13.768  25.149  1.00 32.58           C
ATOM   5044  N   TYR C 693      61.845 -10.722  24.922  1.00 32.01           N
ATOM   5045  CA  TYR C 693      62.635  -9.530  25.176  1.00 31.25           C
ATOM   5046  C   TYR C 693      62.928  -8.774  23.868  1.00 33.42           C
ATOM   5047  O   TYR C 693      62.829  -7.544  23.847  1.00 29.78           O
ATOM   5048  CB  TYR C 693      63.929  -9.867  25.922  1.00 33.53           C
ATOM   5049  CG  TYR C 693      64.565  -8.643  26.520  1.00 34.33           C
ATOM   5050  CD1 TYR C 693      64.057  -8.075  27.675  1.00 36.23           C
ATOM   5051  CD2 TYR C 693      65.621  -8.001  25.882  1.00 35.23           C
ATOM   5052  CE1 TYR C 693      64.614  -6.915  28.212  1.00 38.52           C
ATOM   5053  CE2 TYR C 693      66.199  -6.852  26.420  1.00 36.70           C
ATOM   5054  CZ  TYR C 693      65.683  -6.304  27.581  1.00 44.74           C
ATOM   5055  OH  TYR C 693      66.189  -5.151  28.127  1.00 50.25           O
ATOM   5056  N   GLN C 694      63.217  -9.497  22.765  1.00 29.55           N
ATOM   5057  CA  GLN C 694      63.408  -8.840  21.461  1.00 29.56           C
ATOM   5058  C   GLN C 694      62.102  -8.123  21.029  1.00 31.07           C
ATOM   5059  O   GLN C 694      62.142  -6.987  20.552  1.00 30.31           O
ATOM   5060  CB  GLN C 694      63.834  -9.851  20.387  1.00 31.00           C
[truncated: 1,156,658 more chars]
